# Supplementary material for: Crystal structure of (Z)-3-[5-chloro-2-(prop-2-yn­yloxy)phen­yl]-3-hy­droxy-1-[4-(tri­fluoro­meth­yl)phen­yl]­prop-2-en-1-one
Source: Acta Crystallogr E Crystallogr Commun. 2015 Jul 8;71(Pt 8):o556–7. doi: 10.1107/S2056989015012748 (PMC4571394; doi:10.1107/S2056989015012748)
Supplement: Supplementary file 1 [file e-71-0o556-sup1.cif]

##############################################################################
#                                                                            #
# This CIF contains the data in a paper accepted for publication in          #
# Acta Crystallographica Section E. It conforms to the requirements of       #
# Notes for Authors for Acta Crystallographica Section E, and has been       #
# peer reviewed under the auspices of the IUCr Commission on Journals.       #
#                                                                            #
# Full details of the Crystallographic Information File format               #
# are given in the paper "The Crystallographic Information File (CIF):       #
# a New Standard Archive File for Crystallography" by S. R. Hall, F. H.      #
# Allen and I. D. Brown [Acta Cryst. (1991), A47, 655-685].                  #
#                                                                            #
# The current version of the core CIF dictionary is obtainable from          #
# ftp://ftp.iucr.org/pub/cif_core.dic.                                       #
#                                                                            #
# Software is freely available for graphical display of the structure(s)     #
# in this CIF. For information consult the CIF software page                 #
# http://www.iucr.org/resources/cif/software.                                #
#                                                                            #
# This file may be used for bona fide research purposes within the           #
# scientific community so long as proper attribution is given to the journal # 
# article from which it was obtained.                                        #
#                                                                            #
##############################################################################
data_I
_database_code_depnum_ccdc_archive 'CCDC 1403411'
_audit_creation_method     SHELXL-97
_journal_date_recd_electronic     2015-06-20
_journal_date_accepted     2015-07-01
_journal_name_full     'Acta Crystallographica, Section E'
_journal_year     2015
_journal_volume     71
_journal_issue      8
_journal_page_first     o556
_journal_page_last     o557
_journal_paper_category     HO
_journal_paper_doi     10.1107/S2056989015012748
_journal_coeditor_code     HB7451
_publ_contact_author_name     'Ramesh C. Kamboj'
_publ_contact_author_address
;
Department of Chemistry, K. U., Kurukshetra 136 119, Haryana,
India
;
_publ_contact_author_email     'rckamboj@hotmail.com'
_publ_contact_author_fax     '+91-1744-238277'
_publ_contact_author_phone     '+91-9466650266'
_publ_section_title
;\
Crystal structure of
(<i>Z</i>)-3-[5-chloro-2-(prop-2-ynyloxy)phenyl]-3-hydroxy-\
1-[4-(trifluoromethyl)phenyl]prop-2-en-1-one
;
loop_
    _publ_author_name
    _publ_author_address
    'Dalal, Aarti'
;
Department of Chemistry, Kurukshetra University, Kurukshetra 136 119, Haryana
India
;
    'Kamboj, Ramesh C.'
;
Department of Chemistry, Kurukshetra University, Kurukshetra 136 119, Haryana
India
;
    'Kumar, Dinesh'
;
Department of Chemistry, Hindu College, University of Delhi, Delhi 110 007,
India
;
    'Sharma, Mahendra Kumar'
;
Department of Chemistry, Indian Institute of Technology, New Delhi 110 016,
India
;
    'Selvarajan, Nagendran'
;
Department of Chemistry, Indian Institute of Technology, New Delhi 110 016,
India
;
_chemical_name_systematic
;\
(<i>Z</i>)-3-[5-Chloro-2-(prop-2-ynyloxy)phenyl]-3-hydroxy-\
1-[4-(trifluoromethyl)phenyl]prop-2-en-1-one
;
_chemical_name_common     ?
_chemical_formula_moiety     'C19 H12 Cl F3 O3'
_chemical_formula_sum     'C19 H12 Cl F3 O3'
_chemical_formula_iupac     'C19 H12 Cl F3 O3'
_chemical_formula_weight     380.74
_chemical_melting_point     ?
_symmetry_cell_setting     triclinic
_symmetry_space_group_name_H-M     'P -1'
_symmetry_space_group_name_hall     '-P 1'
loop_
    _symmetry_equiv_pos_as_xyz
    'x, y, z'
    '-x, -y, -z'
_cell_length_a     8.2203(12)
_cell_length_b     9.3822(14)
_cell_length_c     12.3140(18)
_cell_angle_alpha     90.150(2)
_cell_angle_beta     109.201(2)
_cell_angle_gamma     106.212(2)
_cell_volume     856.5(2)
_cell_formula_units_Z     2
_cell_measurement_reflns_used     3035
_cell_measurement_theta_min     2.27
_cell_measurement_theta_max     25.62
_cell_measurement_temperature     273(2)
_exptl_crystal_description     block
_exptl_crystal_colour     colorless
_exptl_crystal_size_max     0.34
_exptl_crystal_size_mid     0.29
_exptl_crystal_size_min     0.14
_exptl_crystal_density_diffrn     1.476
_exptl_crystal_density_meas     ?
_exptl_crystal_density_method     'not measured'
_exptl_crystal_F_000     388.0
_exptl_absorpt_coefficient_mu     0.270
_exptl_absorpt_correction_type     multi-scan
_exptl_absorpt_process_details
;
(SADABS; Bruker, 2000)
;
_exptl_absorpt_correction_T_min     0.912
_exptl_absorpt_correction_T_max     0.962
_exptl_special_details     ?
_diffrn_ambient_temperature     273(2)
_diffrn_radiation_type     MoK\a
_diffrn_radiation_wavelength     0.71073
_diffrn_radiation_source     'fine-focus sealed tube'
_diffrn_radiation_monochromator     graphite
_diffrn_measurement_device_type     'Bruker SMART CCD'
_diffrn_measurement_method     \w
_diffrn_detector_area_resol_mean     ?
_diffrn_reflns_number     8272
_diffrn_reflns_av_R_equivalents     0.0218
_diffrn_reflns_av_sigmaI/netI     0.0262
_diffrn_reflns_theta_min     1.76
_diffrn_reflns_theta_max     25.00
_diffrn_reflns_theta_full     25.00
_diffrn_measured_fraction_theta_max     0.996
_diffrn_measured_fraction_theta_full     0.996
_diffrn_reflns_limit_h_min     -9
_diffrn_reflns_limit_h_max     9
_diffrn_reflns_limit_k_min     -11
_diffrn_reflns_limit_k_max     11
_diffrn_reflns_limit_l_min     -14
_diffrn_reflns_limit_l_max     14
_diffrn_standards_number     ?
_diffrn_standards_interval_count     ?
_diffrn_standards_interval_time     ?
_diffrn_standards_decay_%     ?
_refine_special_details
;
Refinement of <i>F</i>^2^ against ALL reflections. The weighted <i>R</i>-factor
<i>wR</i> and goodness of fit <i>S</i> are based on <i>F</i>^2^, conventional
<i>R</i>-factors <i>R</i> are based on <i>F</i>, with <i>F</i> set to zero for
negative <i>F</i>^2^. The threshold expression of <i>F</i>^2^ >
\s(<i>F</i>^2^) is used only for calculating <i>R</i>-factors(gt) <i>etc</i>.
and is not relevant to the choice of reflections for refinement.
<i>R</i>-factors based on <i>F</i>^2^ are statistically about twice as large
as those based on <i>F</i>, and <i>R</i>- factors based on ALL data will be
even larger.
;
_reflns_number_total     3016
_reflns_number_gt     2503
_reflns_threshold_expression     I>2\s(I)
_refine_ls_structure_factor_coef     Fsqd
_refine_ls_matrix_type     full
_refine_ls_R_factor_all     0.0777
_refine_ls_R_factor_gt     0.0679
_refine_ls_wR_factor_gt     0.1822
_refine_ls_wR_factor_ref     0.1906
_refine_ls_goodness_of_fit_ref     1.101
_refine_ls_restrained_S_all     1.101
_refine_ls_number_reflns     3003
_refine_ls_number_parameters     235
_refine_ls_number_restraints     0
_refine_ls_hydrogen_treatment     mixed
_refine_ls_weighting_scheme     calc
_refine_ls_weighting_details
         'calc w=1/[\s^2^(Fo^2^)+(0.0963P)^2^+0.3900P] where P=(Fo^2^+2Fc^2^)/3'
_atom_sites_solution_hydrogens     geom
_atom_sites_solution_primary     direct
_atom_sites_solution_secondary     difmap
_refine_ls_shift/su_max     0.001
_refine_ls_shift/su_mean     0.000
_refine_diff_density_max     0.519
_refine_diff_density_min     -0.353
_refine_ls_extinction_method     none
_refine_ls_extinction_coef     ?
loop_
    _atom_type_symbol
    _atom_type_description
    _atom_type_scat_dispersion_real
    _atom_type_scat_dispersion_imag
    _atom_type_scat_source
    'C' 'C' 0.0033 0.0016
                         'International Tables Vol C Tables 4.2.6.8 and 6.1.1.4'
    'H' 'H' 0.0000 0.0000
                         'International Tables Vol C Tables 4.2.6.8 and 6.1.1.4'
    'O' 'O' 0.0106 0.0060
                         'International Tables Vol C Tables 4.2.6.8 and 6.1.1.4'
    'F' 'F' 0.0171 0.0103
                         'International Tables Vol C Tables 4.2.6.8 and 6.1.1.4'
    'Cl' 'Cl' 0.1484 0.1585
                         'International Tables Vol C Tables 4.2.6.8 and 6.1.1.4'
_computing_data_collection
;
SMART (Bruker, 2000)
;
_computing_cell_refinement
;
SAINT (Bruker, 2000)
;
_computing_data_reduction
;
SAINT (Bruker, 2000)
;
_computing_structure_solution
;
SHELXS97 (Sheldrick, 2008)
;
_computing_structure_refinement
;
SHELXL97 (Sheldrick, 2008)
;
_computing_molecular_graphics
;
SHELXTL (Sheldrick, 2008)
;
_computing_publication_material
;
SHELXTL (Sheldrick, 2008)
;
loop_
    _atom_site_type_symbol
    _atom_site_label
    _atom_site_fract_x
    _atom_site_fract_y
    _atom_site_fract_z
    _atom_site_U_iso_or_equiv
    _atom_site_adp_type
    _atom_site_calc_flag
    _atom_site_refinement_flags
    _atom_site_occupancy
    _atom_site_symmetry_multiplicity
    _atom_site_disorder_assembly
    _atom_site_disorder_group
    Cl Cl1 0.10694(14) 1.10578(13) 1.42182(7) 0.0913(4) Uani d . 1 1 . .
    O O3 0.2888(3) 1.16996(19) 0.99885(16) 0.0600(5) Uani d . 1 1 . .
    O O2 0.1279(3) 0.7541(2) 1.1146(2) 0.0766(7) Uani d . 1 1 . .
    H H24 0.1237 0.6813 1.0756 0.115 Uiso calc R 1 1 . .
    C C13 0.2457(4) 0.7250(3) 0.8037(2) 0.0508(6) Uani d . 1 1 . .
    C C12 0.2108(4) 0.7295(3) 0.9149(2) 0.0525(7) Uani d . 1 1 . .
    C C4 0.1949(3) 1.0149(3) 1.1317(2) 0.0474(6) Uani d . 1 1 . .
    C C2 0.1511(4) 1.0020(3) 1.2318(2) 0.0558(7) Uani d . 1 1 . .
    H H2 0.1147 0.9080 1.2557 0.067 Uiso calc R 1 1 . .
    C C6 0.2471(3) 1.1588(3) 1.0975(2) 0.0485(6) Uani d . 1 1 . .
    C C10 0.1852(3) 0.8758(3) 1.0691(2) 0.0493(6) Uani d . 1 1 . .
    C C11 0.2284(4) 0.8668(3) 0.9711(2) 0.0531(7) Uani d . 1 1 . .
    H H11 0.2707 0.9545 0.9408 0.064 Uiso calc R 1 1 . .
    C C15 0.3271(4) 0.8532(3) 0.7619(3) 0.0585(7) Uani d . 1 1 . .
    H H15 0.3643 0.9449 0.8054 0.070 Uiso calc R 1 1 . .
    C C18 0.3000(4) 0.7117(3) 0.5930(2) 0.0575(7) Uani d . 1 1 . .
    C C5 0.2558(4) 1.2823(3) 1.1638(3) 0.0602(7) Uani d . 1 1 . .
    H H5 0.2906 1.3771 1.1410 0.072 Uiso calc R 1 1 . .
    C C17 0.3537(4) 0.8470(3) 0.6579(3) 0.0618(7) Uani d . 1 1 . .
    H H17 0.4077 0.9339 0.6313 0.074 Uiso calc R 1 1 . .
    C C1 0.1610(4) 1.1259(4) 1.2959(2) 0.0620(8) Uani d . 1 1 . .
    F F3 0.4185(4) 0.8295(3) 0.4541(2) 0.1194(9) Uani d . 1 1 . .
    C C7 0.3400(4) 1.3122(3) 0.9602(3) 0.0611(7) Uani d . 1 1 . .
    H H7A 0.4485 1.3760 1.0179 0.073 Uiso calc R 1 1 . .
    H H7B 0.2448 1.3590 0.9473 0.073 Uiso calc R 1 1 . .
    C C14 0.1936(4) 0.5899(3) 0.7376(3) 0.0633(8) Uani d . 1 1 . .
    H H14 0.1400 0.5026 0.7641 0.076 Uiso calc R 1 1 . .
    C C3 0.2136(4) 1.2658(4) 1.2624(3) 0.0656(8) Uani d . 1 1 . .
    H H3 0.2204 1.3491 1.3067 0.079 Uiso calc R 1 1 . .
    C C8 0.3725(5) 1.2911(4) 0.8531(3) 0.0750(9) Uani d . 1 1 . .
    C C16 0.2202(5) 0.5826(3) 0.6329(3) 0.0686(8) Uani d . 1 1 . .
    H H16 0.1844 0.4911 0.5893 0.082 Uiso calc R 1 1 . .
    C C19 0.3237(5) 0.7041(4) 0.4781(3) 0.0763(9) Uani d . 1 1 . .
    C C9 0.3999(8) 1.2763(5) 0.7678(4) 0.1171(17) Uani d . 1 1 . .
    H H9 0.4219 1.2645 0.6994 0.140 Uiso calc R 1 1 . .
    F F2 0.1707(4) 0.6729(5) 0.3933(2) 0.1649(15) Uani d . 1 1 . .
    F F1 0.4002(7) 0.6064(4) 0.4652(3) 0.1871(19) Uani d . 1 1 . .
    O O1 0.1593(3) 0.6070(2) 0.9541(2) 0.0759(7) Uani d . 1 1 . .
loop_
    _atom_site_aniso_label
    _atom_site_aniso_U_11
    _atom_site_aniso_U_22
    _atom_site_aniso_U_33
    _atom_site_aniso_U_12
    _atom_site_aniso_U_13
    _atom_site_aniso_U_23
    Cl1 0.0980(7) 0.1272(9) 0.0637(6) 0.0341(6) 0.0464(5) 0.0084(5)
    O3 0.0908(14) 0.0395(10) 0.0603(12) 0.0176(9) 0.0411(11) 0.0111(8)
    O2 0.1181(19) 0.0490(12) 0.0843(15) 0.0281(12) 0.0595(14) 0.0234(10)
    C13 0.0497(14) 0.0436(14) 0.0584(16) 0.0184(11) 0.0138(12) 0.0050(12)
    C12 0.0546(15) 0.0452(14) 0.0606(16) 0.0198(12) 0.0194(13) 0.0107(12)
    C4 0.0428(13) 0.0516(15) 0.0478(14) 0.0153(11) 0.0147(11) 0.0084(11)
    C2 0.0511(15) 0.0652(17) 0.0518(15) 0.0155(13) 0.0199(12) 0.0142(13)
    C6 0.0479(14) 0.0473(14) 0.0502(14) 0.0137(11) 0.0168(11) 0.0048(11)
    C10 0.0491(14) 0.0440(14) 0.0553(15) 0.0151(11) 0.0173(12) 0.0134(11)
    C11 0.0618(16) 0.0408(14) 0.0579(16) 0.0137(12) 0.0235(13) 0.0104(12)
    C15 0.0625(17) 0.0463(15) 0.0667(18) 0.0101(13) 0.0272(14) -0.0019(13)
    C18 0.0556(16) 0.0593(17) 0.0560(16) 0.0204(13) 0.0145(13) 0.0020(13)
    C5 0.0659(18) 0.0521(16) 0.0641(17) 0.0166(13) 0.0252(15) 0.0005(13)
    C17 0.0632(17) 0.0519(16) 0.0696(19) 0.0092(13) 0.0284(15) 0.0047(14)
    C1 0.0552(16) 0.084(2) 0.0492(15) 0.0215(15) 0.0204(13) 0.0054(14)
    F3 0.152(2) 0.1049(18) 0.1022(17) -0.0047(16) 0.0797(17) -0.0060(14)
    C7 0.0781(19) 0.0425(14) 0.0730(19) 0.0208(13) 0.0367(16) 0.0161(13)
    C14 0.082(2) 0.0418(15) 0.0623(18) 0.0163(14) 0.0211(15) 0.0068(13)
    C3 0.0672(18) 0.071(2) 0.0613(18) 0.0240(15) 0.0219(15) -0.0085(15)
    C8 0.109(3) 0.0563(18) 0.085(2) 0.0361(18) 0.057(2) 0.0315(16)
    C16 0.091(2) 0.0459(16) 0.0621(18) 0.0197(15) 0.0182(16) -0.0030(13)
    C19 0.094(3) 0.067(2) 0.062(2) 0.0193(19) 0.0233(19) -0.0047(16)
    C9 0.196(5) 0.104(3) 0.111(3) 0.073(3) 0.105(4) 0.051(3)
    F2 0.118(2) 0.248(4) 0.0599(14) -0.032(2) 0.0136(14) 0.0125(18)
    F1 0.372(6) 0.176(3) 0.126(2) 0.180(4) 0.148(3) 0.048(2)
    O1 0.1138(18) 0.0424(11) 0.0871(15) 0.0259(11) 0.0525(14) 0.0177(10)
_geom_special_details
;
All e.s.d.'s (except the e.s.d. in the dihedral angle between two l.s. planes)
are estimated using the full covariance matrix. The cell e.s.d.'s are taken
into account individually in the estimation of e.s.d.'s in distances, angles
and torsion angles; correlations between e.s.d.'s in cell parameters are only
used when they are defined by crystal symmetry. An approximate (isotropic)
treatment of cell e.s.d.'s is used for estimating e.s.d.'s involving l.s.
planes.
;
loop_
    _geom_bond_atom_site_label_1
    _geom_bond_atom_site_label_2
    _geom_bond_site_symmetry_2
    _geom_bond_distance
    _geom_bond_publ_flag
    Cl1 C1 . 1.745(3) ?
    O3 C6 . 1.364(3) ?
    O3 C7 . 1.416(3) ?
    O2 C10 . 1.310(3) ?
    O2 H24 . 0.8200 ?
    C13 C14 . 1.384(4) ?
    C13 C15 . 1.393(4) ?
    C13 C12 . 1.491(4) ?
    C12 O1 . 1.265(3) ?
    C12 C11 . 1.409(4) ?
    C4 C2 . 1.390(4) ?
    C4 C6 . 1.408(4) ?
    C4 C10 . 1.484(4) ?
    C2 C1 . 1.371(4) ?
    C2 H2 . 0.9300 ?
    C6 C5 . 1.388(4) ?
    C10 C11 . 1.373(4) ?
    C11 H11 . 0.9300 ?
    C15 C17 . 1.372(4) ?
    C15 H15 . 0.9300 ?
    C18 C17 . 1.377(4) ?
    C18 C16 . 1.382(4) ?
    C18 C19 . 1.494(4) ?
    C5 C3 . 1.366(4) ?
    C5 H5 . 0.9300 ?
    C17 H17 . 0.9300 ?
    C1 C3 . 1.372(5) ?
    F3 C19 . 1.312(4) ?
    C7 C8 . 1.452(4) ?
    C7 H7A . 0.9700 ?
    C7 H7B . 0.9700 ?
    C14 C16 . 1.381(4) ?
    C14 H14 . 0.9300 ?
    C3 H3 . 0.9300 ?
    C8 C9 . 1.161(5) ?
    C16 H16 . 0.9300 ?
    C19 F1 . 1.283(4) ?
    C19 F2 . 1.299(4) ?
    C9 H9 . 0.9300 ?
loop_
    _geom_angle_atom_site_label_1
    _geom_angle_atom_site_label_2
    _geom_angle_atom_site_label_3
    _geom_angle_site_symmetry_1
    _geom_angle_site_symmetry_3
    _geom_angle
    _geom_angle_publ_flag
    C6 O3 C7 . . 119.4(2) ?
    C10 O2 H24 . . 109.5 ?
    C14 C13 C15 . . 117.9(3) ?
    C14 C13 C12 . . 119.7(3) ?
    C15 C13 C12 . . 122.4(2) ?
    O1 C12 C11 . . 121.7(3) ?
    O1 C12 C13 . . 118.0(2) ?
    C11 C12 C13 . . 120.2(2) ?
    C2 C4 C6 . . 117.9(2) ?
    C2 C4 C10 . . 117.5(2) ?
    C6 C4 C10 . . 124.6(2) ?
    C1 C2 C4 . . 120.9(3) ?
    C1 C2 H2 . . 119.6 ?
    C4 C2 H2 . . 119.6 ?
    O3 C6 C5 . . 122.6(2) ?
    O3 C6 C4 . . 117.4(2) ?
    C5 C6 C4 . . 120.0(3) ?
    O2 C10 C11 . . 120.1(2) ?
    O2 C10 C4 . . 114.1(2) ?
    C11 C10 C4 . . 125.9(2) ?
    C10 C11 C12 . . 122.4(2) ?
    C10 C11 H11 . . 118.8 ?
    C12 C11 H11 . . 118.8 ?
    C17 C15 C13 . . 121.4(3) ?
    C17 C15 H15 . . 119.3 ?
    C13 C15 H15 . . 119.3 ?
    C17 C18 C16 . . 120.0(3) ?
    C17 C18 C19 . . 120.2(3) ?
    C16 C18 C19 . . 119.8(3) ?
    C3 C5 C6 . . 120.6(3) ?
    C3 C5 H5 . . 119.7 ?
    C6 C5 H5 . . 119.7 ?
    C15 C17 C18 . . 119.8(3) ?
    C15 C17 H17 . . 120.1 ?
    C18 C17 H17 . . 120.1 ?
    C2 C1 C3 . . 120.8(3) ?
    C2 C1 Cl1 . . 119.7(3) ?
    C3 C1 Cl1 . . 119.5(2) ?
    O3 C7 C8 . . 107.8(2) ?
    O3 C7 H7A . . 110.1 ?
    C8 C7 H7A . . 110.1 ?
    O3 C7 H7B . . 110.1 ?
    C8 C7 H7B . . 110.1 ?
    H7A C7 H7B . . 108.5 ?
    C16 C14 C13 . . 121.0(3) ?
    C16 C14 H14 . . 119.5 ?
    C13 C14 H14 . . 119.5 ?
    C5 C3 C1 . . 119.8(3) ?
    C5 C3 H3 . . 120.1 ?
    C1 C3 H3 . . 120.1 ?
    C9 C8 C7 . . 179.0(4) ?
    C14 C16 C18 . . 119.9(3) ?
    C14 C16 H16 . . 120.1 ?
    C18 C16 H16 . . 120.1 ?
    F1 C19 F2 . . 106.7(4) ?
    F1 C19 F3 . . 105.4(4) ?
    F2 C19 F3 . . 103.3(3) ?
    F1 C19 C18 . . 113.8(3) ?
    F2 C19 C18 . . 111.9(3) ?
    F3 C19 C18 . . 114.9(3) ?
    C8 C9 H9 . . 180.0 ?
loop_
    _geom_torsion_atom_site_label_1
    _geom_torsion_atom_site_label_2
    _geom_torsion_atom_site_label_3
    _geom_torsion_atom_site_label_4
    _geom_torsion_site_symmetry_1
    _geom_torsion_site_symmetry_2
    _geom_torsion_site_symmetry_3
    _geom_torsion_site_symmetry_4
    _geom_torsion
    _geom_torsion_publ_flag
    C14 C13 C12 O1 . . . . 10.5(4) ?
    C15 C13 C12 O1 . . . . -170.5(3) ?
    C14 C13 C12 C11 . . . . -167.0(3) ?
    C15 C13 C12 C11 . . . . 12.0(4) ?
    C6 C4 C2 C1 . . . . -0.9(4) ?
    C10 C4 C2 C1 . . . . 178.5(2) ?
    C7 O3 C6 C5 . . . . -1.2(4) ?
    C7 O3 C6 C4 . . . . 179.3(2) ?
    C2 C4 C6 O3 . . . . -179.7(2) ?
    C10 C4 C6 O3 . . . . 1.0(4) ?
    C2 C4 C6 C5 . . . . 0.8(4) ?
    C10 C4 C6 C5 . . . . -178.5(3) ?
    C2 C4 C10 O2 . . . . 2.7(4) ?
    C6 C4 C10 O2 . . . . -178.0(2) ?
    C2 C4 C10 C11 . . . . -177.9(3) ?
    C6 C4 C10 C11 . . . . 1.3(4) ?
    O2 C10 C11 C12 . . . . 1.0(4) ?
    C4 C10 C11 C12 . . . . -178.2(2) ?
    O1 C12 C11 C10 . . . . -2.2(4) ?
    C13 C12 C11 C10 . . . . 175.2(2) ?
    C14 C13 C15 C17 . . . . 0.7(4) ?
    C12 C13 C15 C17 . . . . -178.3(3) ?
    O3 C6 C5 C3 . . . . -179.7(3) ?
    C4 C6 C5 C3 . . . . -0.2(4) ?
    C13 C15 C17 C18 . . . . -0.4(5) ?
    C16 C18 C17 C15 . . . . -0.2(4) ?
    C19 C18 C17 C15 . . . . 178.4(3) ?
    C4 C2 C1 C3 . . . . 0.3(4) ?
    C4 C2 C1 Cl1 . . . . -179.5(2) ?
    C6 O3 C7 C8 . . . . -178.7(3) ?
    C15 C13 C14 C16 . . . . -0.6(4) ?
    C12 C13 C14 C16 . . . . 178.4(3) ?
    C6 C5 C3 C1 . . . . -0.4(5) ?
    C2 C1 C3 C5 . . . . 0.4(5) ?
    Cl1 C1 C3 C5 . . . . -179.9(2) ?
    O3 C7 C8 C9 . . . .  -16E1(3)
                                 ?
    C13 C14 C16 C18 . . . . 0.1(5) ?
    C17 C18 C16 C14 . . . . 0.3(5) ?
    C19 C18 C16 C14 . . . . -178.2(3) ?
    C17 C18 C19 F1 . . . . 130.3(4) ?
    C16 C18 C19 F1 . . . . -51.1(5) ?
    C17 C18 C19 F2 . . . . -108.6(4) ?
    C16 C18 C19 F2 . . . . 69.9(4) ?
    C17 C18 C19 F3 . . . . 8.7(5) ?
    C16 C18 C19 F3 . . . . -172.7(3) ?
loop_
    _geom_hbond_atom_site_label_D
    _geom_hbond_atom_site_label_H
    _geom_hbond_atom_site_label_A
    _geom_hbond_site_symmetry_A
    _geom_hbond_distance_DH
    _geom_hbond_distance_HA
    _geom_hbond_distance_DA
    _geom_hbond_angle_DHA
    O2 H24 O1 . 0.82 1.79 2.529(3) 149
    C11 H11 O3 . 0.93 2.09 2.747(3) 126
    C7 H7B O1 1_565 0.97 2.62 3.476(4) 147
_iucr_refine_instructions_details
;
TITL akuk2m in P-1
CELL 0.71073   8.2203   9.3822  12.3140  90.150 109.201 106.212
ZERR   12.00   0.0012   0.0014   0.0018   0.002   0.002   0.002
LATT 1
SFAC C  H  O  F  Cl
UNIT 12 12 12 12 12
TEMP 0
OMIT        4.00    180.00
ESEL       1.200     5.000     0.005     0.700         0
TREF
HKLF 4
END
;
