# Supplementary material for: Crystal structure of (Z)-3-[5-chloro-2-(prop-2-yn­yloxy)phen­yl]-3-hy­droxy-1-[4-(tri­fluoro­meth­yl)phen­yl]­prop-2-en-1-one
Source: Acta Crystallogr E Crystallogr Commun. 2015 Jul 8;71(Pt 8):o556–7. doi: 10.1107/S2056989015012748 (PMC4571394; doi:10.1107/S2056989015012748)
Supplement: Supplementary file 2 [file e-71-0o556-Isup2.hkl]

#
# h,k,l, Fc-squared, Fo-squared, sigma(Fo-squared) and status flag
#
data_I

_audit_update_record
;
2015-06-13 # Formatted by publCIF

;

# publcif _publ_body_element loop start
loop_
_publ_body_element
_publ_body_title
_publ_body_contents
? ? ? 
# publcif _publ_body_element loop end
_shelx_title ' akuk2m in P-1'
_shelx_refln_list_code          4
_shelx_F_calc_maximum      183.09
_exptl_crystal_F_000       492.00
_reflns_d_resolution_high  0.8409
 
loop_
 _symmetry_equiv_pos_as_xyz
 'x, y, z'
 '-x, -y, -z'
 
_cell_length_a     8.2203
_cell_length_b     9.3822
_cell_length_c    12.3140
_cell_angle_alpha  90.150
_cell_angle_beta  109.201
_cell_angle_gamma 106.212
 
_shelx_F_squared_multiplier     1.000
 
loop_
 _refln_index_h
 _refln_index_k
 _refln_index_l
 _refln_F_squared_calc
 _refln_F_squared_meas
 _refln_F_squared_sigma
 _refln_observed_status
   2   0   0    12651.69    12630.91    243.67 o
   3   0   0     1180.28     1320.12     20.27 o
   4   0   0      217.41      156.01      2.85 o
   5   0   0       31.48       26.94      0.91 o
   6   0   0       10.26        6.29      0.72 o
   7   0   0        6.74        6.90      0.84 o
   8   0   0        0.13        0.63      0.60 o
  -9   1   0        2.15        2.56      1.50 o
  -8   1   0        1.52        3.92      0.77 o
  -7   1   0       23.53       25.91      1.32 o
  -6   1   0       15.19       11.93      0.89 o
  -5   1   0        0.63        0.24      0.37 o
  -4   1   0       13.44       19.09      0.63 o
  -3   1   0        5.71        3.41      0.28 o
  -2   1   0       85.18       87.85      1.56 o
  -1   1   0      208.15      235.90      4.28 o
   0   1   0      897.82      923.03     16.32 o
   1   1   0     2841.06     2970.11     44.97 o
   2   1   0       64.84       60.29      1.22 o
   3   1   0       27.43       31.52      0.86 o
   4   1   0      456.26      507.30      8.21 o
   5   1   0       98.79       73.19      1.75 o
   6   1   0        9.24        7.98      0.77 o
   7   1   0       25.15       26.10      1.38 o
   8   1   0        0.86        1.46      0.79 o
  -9   2   0        2.95        3.69      1.11 o
  -8   2   0        0.00        1.35      0.57 o
  -7   2   0        1.96        1.45      0.52 o
  -6   2   0       16.68       21.78      1.07 o
  -5   2   0        4.27        9.81      0.75 o
  -4   2   0      109.17      145.02      3.12 o
  -3   2   0      612.44      625.11     11.22 o
  -2   2   0     8887.94     8956.23    170.64 o
  -1   2   0     5234.34     5713.55     86.40 o
   0   2   0     6033.85     6048.09    106.03 o
   1   2   0       46.51       54.24      1.26 o
   2   2   0      610.61      549.73      8.65 o
   3   2   0      128.21      133.43      2.49 o
   4   2   0        8.59        8.90      0.59 o
   5   2   0        6.79       10.52      0.67 o
   6   2   0       69.16       74.77      2.19 o
   7   2   0        7.00        7.67      1.11 o
   8   2   0        8.42        9.61      1.33 o
  -9   3   0        0.31        1.43      0.85 o
  -8   3   0        1.73        3.61      0.72 o
  -7   3   0       12.58       17.17      1.15 o
  -6   3   0       50.20       38.38      1.41 o
  -5   3   0       36.61       27.91      1.10 o
  -4   3   0      223.57      231.98      4.69 o
  -3   3   0       12.61        7.29      0.65 o
  -2   3   0      717.13      773.64     12.00 o
  -1   3   0      231.56      245.51      3.99 o
   0   3   0       20.88       21.15      0.71 o
   1   3   0      228.93      254.79      5.36 o
   2   3   0      581.64      544.24      8.65 o
   3   3   0      284.97      305.02      5.15 o
   4   3   0       73.35       82.34      1.85 o
   5   3   0       11.85       13.24      0.80 o
   6   3   0       76.24       80.12      2.43 o
   7   3   0        4.04        5.09      1.58 o
  -9   4   0        0.03        0.51      0.66 o
  -8   4   0        8.09        8.06      0.98 o
  -7   4   0        0.00        0.45      0.44 o
  -6   4   0       21.09       24.34      1.17 o
  -5   4   0       14.68       12.66      1.00 o
  -4   4   0        1.53        2.48      0.32 o
  -3   4   0      618.16      592.13      9.41 o
  -2   4   0       18.69       15.99      0.58 o
  -1   4   0      200.75      221.07      4.39 o
   0   4   0      523.60      465.61      7.42 o
   1   4   0      164.43      182.31      3.18 o
   2   4   0        8.58        9.10      0.51 o
   3   4   0       90.37       79.31      1.78 o
   4   4   0       79.82       81.71      2.41 o
   5   4   0       16.82       15.53      1.06 o
   6   4   0       16.62       18.77      1.27 o
   7   4   0        0.04        0.90      1.05 o
  -9   5   0        9.25        9.70      1.75 o
  -8   5   0       10.47       11.86      1.41 o
  -7   5   0       33.63       38.01      1.56 o
  -6   5   0      101.19       88.65      2.49 o
  -5   5   0       17.16       20.34      1.03 o
  -4   5   0        9.76        7.97      0.53 o
  -3   5   0        8.54        4.33      0.41 o
  -2   5   0       71.63       80.22      1.66 o
  -1   5   0       50.02       56.36      1.87 o
   0   5   0      143.07      134.44      2.49 o
   1   5   0        8.52        8.51      0.59 o
   2   5   0      129.42      109.91      2.23 o
   3   5   0      113.31      100.10      2.17 o
   4   5   0       14.47       16.14      1.50 o
   5   5   0       34.62       36.37      2.02 o
   6   5   0        2.22        2.78      0.90 o
  -8   6   0        5.91        3.66      0.75 o
  -7   6   0       33.01       29.35      1.52 o
  -6   6   0       54.60       57.19      1.91 o
  -5   6   0        0.37        0.22      0.40 o
  -4   6   0       36.98       26.34      1.52 o
  -3   6   0        4.98        2.67      0.39 o
  -2   6   0       25.48       22.05      0.81 o
  -1   6   0      188.03      168.74      3.73 o
   0   6   0        2.37        4.69      0.93 o
   1   6   0      184.72      156.75      3.59 o
   2   6   0        7.24        5.69      0.68 o
   3   6   0      235.09      221.80      9.77 o
   4   6   0        1.81        1.92      0.79 o
   5   6   0        3.26        3.38      0.96 o
  -8   7   0        0.26        0.44      0.62 o
  -7   7   0        3.04        1.59      0.87 o
  -6   7   0       21.39       20.06      1.72 o
  -5   7   0       33.24       36.13      1.96 o
  -4   7   0        5.53        9.90      0.82 o
  -3   7   0       68.59       75.08      2.17 o
  -2   7   0      382.13      367.33      7.37 o
  -1   7   0      142.64      125.26      3.50 o
   0   7   0     1059.56     1075.69     19.78 o
   1   7   0      185.73      168.19      3.94 o
   2   7   0      405.26      377.07      9.82 o
   3   7   0       33.20       26.70      1.86 o
   4   7   0       22.11       24.28      3.01 o
   5   7   0        2.78        4.22      1.11 o
  -8   8   0        2.71        2.75      0.79 o
  -7   8   0        4.07        4.44      1.01 o
  -6   8   0        0.45        0.60      0.90 o
  -5   8   0       61.50       54.97      2.44 o
  -4   8   0        6.22        5.42      0.96 o
  -3   8   0      248.72      244.21      5.38 o
  -2   8   0       38.98       33.38      1.38 o
  -1   8   0        5.84        2.84      0.62 o
   0   8   0       63.53       60.59      2.59 o
   1   8   0      161.84      139.52      4.59 o
   2   8   0        4.54        4.00      0.94 o
   3   8   0       38.78       36.13      2.18 o
   4   8   0        0.44        1.28      0.85 o
  -7   9   0        2.26        2.30      1.88 o
  -6   9   0       13.55       12.56      1.88 o
  -5   9   0        1.69        2.61      0.79 o
  -4   9   0       72.91       67.21      2.76 o
  -3   9   0       68.14       61.16      4.01 o
  -2   9   0      117.33      106.70      4.19 o
  -1   9   0        9.56       13.27      1.08 o
   0   9   0       89.62       91.24      3.50 o
   1   9   0       24.14       25.78      1.96 o
   2   9   0        8.21       12.72      1.59 o
   3   9   0        2.32        3.21      0.94 o
  -6  10   0        1.84        1.18      0.79 o
  -5  10   0        0.68        2.10      0.85 o
  -4  10   0        4.78        4.99      1.13 o
  -3  10   0        1.11        2.44      0.68 o
  -2  10   0        0.21        0.69      0.58 o
  -1  10   0        2.71        2.46      0.90 o
   0  10   0        3.39        5.54      1.11 o
   1  10   0        8.06       11.64      2.63 o
  -4  11   0        6.28        7.51      1.33 o
  -3  11   0       13.93       13.07      1.54 o
  -2  11   0        0.38        0.83      0.85 o
   2 -11   1        8.01        7.54      1.38 o
   3 -11   1        0.17        0.30      0.90 o
  -1 -10   1        0.48        2.18      1.13 o
   0 -10   1        4.39        4.87      1.35 o
   1 -10   1        7.66       12.66      1.54 o
   2 -10   1       41.35       38.90      1.90 o
   3 -10   1        0.03        1.17      0.68 o
   4 -10   1       64.31       57.31      2.60 o
   5 -10   1        6.59        9.50      1.33 o
   6 -10   1       40.40       35.07      3.08 o
  -3  -9   1        3.37        4.38      1.05 o
  -2  -9   1        6.74        7.93      1.26 o
  -1  -9   1       37.28       34.52      2.56 o
   0  -9   1        6.70        6.05      2.33 o
   1  -9   1      320.59      306.28      6.72 o
   2  -9   1        3.88        2.88      0.68 o
   3  -9   1       29.84       31.41      1.44 o
   4  -9   1        0.78        2.86      0.85 o
   5  -9   1       41.32       40.56      2.13 o
   6  -9   1        4.02        4.70      1.05 o
   7  -9   1       11.48        9.61      1.88 o
  -4  -8   1        0.49        2.59      1.05 o
  -3  -8   1       22.65       22.25      2.56 o
  -2  -8   1       13.05       15.68      2.63 o
  -1  -8   1        6.14        3.89      0.90 o
   0  -8   1      284.10      262.44      5.70 o
   1  -8   1       67.93       80.35      2.36 o
   2  -8   1      781.22      810.37     15.28 o
   3  -8   1      163.19      129.38      5.97 o
   4  -8   1      280.97      282.21      7.39 o
   5  -8   1      101.15       92.11      3.30 o
   6  -8   1        1.87        1.72      0.57 o
   7  -8   1       25.57       26.95      1.83 o
  -5  -7   1        7.22        8.13      1.95 o
  -4  -7   1        0.11        0.56      0.68 o
  -3  -7   1        0.68        0.98      0.64 o
  -2  -7   1        0.26        0.45      0.50 o
  -1  -7   1      426.09      404.76     10.30 o
   0  -7   1        5.34        2.68      0.56 o
   1  -7   1      637.44      618.82     11.92 o
   2  -7   1       10.59       14.40      0.95 o
   3  -7   1        3.03        2.52      0.45 o
   4  -7   1       37.54       45.39      1.58 o
   5  -7   1        0.04        2.73      1.10 o
   6  -7   1        0.88        0.35      0.72 o
   7  -7   1        3.35        5.31      0.80 o
   8  -7   1        7.14        9.18      1.07 o
  -6  -6   1        0.09        1.54      0.90 o
  -5  -6   1        0.12        0.20      0.68 o
  -4  -6   1        0.02        2.48      0.85 o
  -3  -6   1        0.93        2.21      0.68 o
  -2  -6   1       20.29       17.07      1.33 o
  -1  -6   1        5.41        4.82      0.71 o
   0  -6   1        8.48        3.34      0.39 o
   1  -6   1       89.12       95.07      1.99 o
   2  -6   1       44.63       42.74      1.19 o
   3  -6   1      229.21      188.68      3.47 o
   4  -6   1        0.13        0.12      0.33 o
   5  -6   1        4.95        8.38      0.82 o
   6  -6   1        0.23        0.83      0.73 o
   7  -6   1        5.09        5.61      1.07 o
   8  -6   1       18.85       20.86      1.83 o
  -6  -5   1        3.31        3.98      0.96 o
  -5  -5   1        1.74        2.93      0.79 o
  -4  -5   1       31.41       27.12      1.24 o
  -3  -5   1       29.97       30.22      2.34 o
  -2  -5   1      481.01      457.43      7.51 o
  -1  -5   1      473.41      480.13      7.79 o
   0  -5   1       17.44       16.51      0.64 o
   1  -5   1      110.85      123.96      2.35 o
   2  -5   1      190.47      223.43      3.90 o
   3  -5   1      273.38      312.25      5.30 o
   4  -5   1        0.92        0.64      0.29 o
   5  -5   1       44.79       47.15      1.56 o
   6  -5   1        0.01        1.07      0.47 o
   7  -5   1       16.41       10.37      0.97 o
   8  -5   1        3.98        5.24      1.20 o
  -7  -4   1        0.08        0.60      0.68 o
  -6  -4   1        8.09        9.82      0.95 o
  -5  -4   1        0.01        1.06      0.74 o
  -4  -4   1       32.10       29.26      1.23 o
  -3  -4   1       57.70       69.61      1.58 o
  -2  -4   1      189.10      179.63      3.21 o
  -1  -4   1      264.82      301.81      4.98 o
   0  -4   1       52.02       36.84      0.91 o
   1  -4   1        5.82        8.76      0.52 o
   2  -4   1       46.11       42.44      1.03 o
   3  -4   1        3.09        1.38      0.26 o
   4  -4   1        6.70        3.93      0.39 o
   5  -4   1       57.33       49.84      1.58 o
   6  -4   1       66.34       68.71      2.59 o
   7  -4   1        0.32        0.95      0.51 o
   8  -4   1       11.01        8.50      1.15 o
  -7  -3   1        2.41        2.86      0.85 o
  -6  -3   1        1.63        1.44      0.90 o
  -5  -3   1       40.96       42.61      1.58 o
  -4  -3   1      370.11      355.22      5.99 o
  -3  -3   1       33.84       28.77      0.87 o
  -2  -3   1     1043.81     1037.97     16.06 o
  -1  -3   1      557.77      594.98      9.30 o
   0  -3   1     1150.14     1316.73     20.15 o
   1  -3   1      277.37      331.54      5.31 o
   2  -3   1       94.02       77.98      2.23 o
   3  -3   1      164.17      170.15      3.01 o
   4  -3   1     1773.76     1855.07     28.49 o
   5  -3   1      172.22      178.35      3.88 o
   6  -3   1       85.12       58.59      1.85 o
   7  -3   1       20.81       18.48      1.18 o
   8  -3   1        0.00        0.37      1.13 o
  -8  -2   1        7.54       10.19      2.10 o
  -7  -2   1        8.81        9.23      1.22 o
  -6  -2   1       50.67       52.17      2.41 o
  -5  -2   1      103.41      103.23      2.23 o
  -4  -2   1      109.85      123.57      2.43 o
  -3  -2   1      279.57      281.71      4.70 o
  -2  -2   1      262.35      254.28      4.16 o
  -1  -2   1      366.43      418.15      6.57 o
   0  -2   1       11.55       11.75      0.36 o
   1  -2   1     2732.62     3105.62     47.07 o
   2  -2   1      327.50      374.35      5.96 o
   3  -2   1       17.24       23.98      0.65 o
   4  -2   1      420.55      368.92      6.05 o
   5  -2   1       11.76        9.11      0.96 o
   6  -2   1       57.02       53.59      2.04 o
   7  -2   1        0.09        0.18      0.49 o
   8  -2   1        0.05        1.34      0.79 o
  -8  -1   1        1.63        2.41      1.28 o
  -7  -1   1       22.78       32.62      1.81 o
  -6  -1   1        0.51        1.43      0.49 o
  -5  -1   1        5.18        2.40      0.38 o
  -4  -1   1       73.64       79.79      1.70 o
  -3  -1   1       51.14       35.45      0.90 o
  -2  -1   1     1428.94     1492.98     22.77 o
  -1  -1   1      184.81      172.27      2.79 o
   1  -1   1       39.36       46.74      1.35 o
   2  -1   1    33522.79    15033.21    447.09 o
   3  -1   1      104.15      114.28      2.46 o
   4  -1   1     3320.32     3364.87     58.34 o
   5  -1   1      138.72      156.40      3.50 o
   6  -1   1       11.03       12.68      1.36 o
   7  -1   1        6.50        4.29      0.75 o
   8  -1   1        0.13        2.03      0.85 o
  -9   0   1        0.01        1.28      0.85 o
  -8   0   1        8.82        9.44      1.28 o
  -7   0   1       11.90       11.93      1.25 o
  -6   0   1       22.31       23.41      1.25 o
  -5   0   1       45.51       50.18      1.29 o
  -4   0   1       68.56       37.31      0.97 o
  -3   0   1        0.32        0.41      0.18 o
  -2   0   1      315.89      326.75      5.14 o
   0   0   1      106.77       93.69      9.32 o
   1   0   1       29.47       31.41      0.78 o
   2   0   1    10492.23    10646.34    160.61 o
   3   0   1      170.58      148.83      2.65 o
   4   0   1      854.13      807.47     12.73 o
   5   0   1      106.97       97.12      2.50 o
   6   0   1       13.70       16.99      1.04 o
   7   0   1        3.91        3.59      0.72 o
   8   0   1        4.41        2.82      0.90 o
  -9   1   1        3.35        3.16      1.01 o
  -8   1   1        0.04        0.81      0.57 o
  -7   1   1       16.95       23.02      1.23 o
  -6   1   1        8.43        3.85      0.55 o
  -5   1   1       71.63       86.80      1.85 o
  -4   1   1        0.45        0.26      0.21 o
  -3   1   1        3.94        3.75      0.58 o
  -2   1   1      371.86      404.51      7.23 o
  -1   1   1     1605.31     1608.11     28.37 o
   0   1   1     1046.02      981.84     17.39 o
   1   1   1     6797.87     6935.41    104.73 o
   2   1   1     1266.19     1317.87     20.20 o
   3   1   1       30.83       29.31      0.81 o
   4   1   1       13.48       19.28      0.75 o
   5   1   1       62.10       44.41      1.30 o
   6   1   1       28.37       29.66      1.30 o
   7   1   1        1.08        2.07      0.63 o
   8   1   1       20.06       23.45      2.71 o
  -9   2   1        0.20        0.73      0.96 o
  -8   2   1        2.80        1.20      0.61 o
  -7   2   1       13.74       10.67      1.21 o
  -6   2   1       11.81       17.43      1.49 o
  -5   2   1       79.53       58.93      1.68 o
  -4   2   1      352.72      415.18      7.95 o
  -3   2   1      177.82      198.28      3.85 o
  -2   2   1     1058.97     1073.96     16.46 o
  -1   2   1      778.90      809.20     14.45 o
   0   2   1     1926.46     2076.80     36.63 o
   1   2   1      191.03      192.50      3.19 o
   2   2   1     1066.76     1076.12     16.61 o
   3   2   1       38.23       33.18      0.94 o
   4   2   1       30.06       28.00      0.94 o
   5   2   1       19.43       19.93      0.88 o
   6   2   1        2.56        4.67      0.92 o
   7   2   1        0.77        2.27      0.79 o
  -9   3   1        1.74        1.89      1.15 o
  -8   3   1        0.09        0.49      0.44 o
  -7   3   1        0.03        0.97      0.55 o
  -6   3   1       13.36        8.32      0.77 o
  -5   3   1       53.22       63.59      1.82 o
  -4   3   1       15.62       16.19      0.75 o
  -3   3   1       79.80       71.39      1.45 o
  -2   3   1        4.02        4.79      0.30 o
  -1   3   1      364.70      376.09      6.07 o
   0   3   1      540.62      590.68     10.78 o
   1   3   1        0.54        0.83      0.21 o
   2   3   1      181.00      144.72      2.64 o
   3   3   1       86.64       78.77      1.72 o
   4   3   1       37.95       36.34      1.12 o
   5   3   1       11.72       14.82      0.84 o
   6   3   1       32.37       39.07      2.87 o
   7   3   1        7.87        8.95      1.22 o
  -9   4   1        0.34        3.23      0.75 o
  -8   4   1        1.52        1.00      0.79 o
  -7   4   1       21.96       23.50      1.30 o
  -6   4   1       15.48       13.33      0.95 o
  -5   4   1      134.01      126.63      4.87 o
  -4   4   1      459.03      494.90      7.97 o
  -3   4   1      139.55      120.77      2.27 o
  -2   4   1      350.86      389.00      6.29 o
  -1   4   1        0.52        0.38      0.32 o
   0   4   1      409.57      343.89      6.59 o
   1   4   1        2.38        0.96      0.22 o
   2   4   1       20.03       18.48      0.86 o
   3   4   1        0.41        0.09      0.42 o
   4   4   1       86.08       97.06      2.18 o
   5   4   1       62.75       64.71      3.42 o
   6   4   1        0.37        1.88      0.90 o
   7   4   1       21.78       23.75      2.56 o
  -9   5   1        2.48        3.42      0.77 o
  -8   5   1        2.10        3.24      0.71 o
  -7   5   1       90.42       64.71      3.63 o
  -6   5   1       72.07       75.58      3.84 o
  -5   5   1      537.45      505.18     36.08 o
  -4   5   1      434.03      461.51      8.27 o
  -3   5   1        6.23        4.18      0.36 o
  -2   5   1       18.02       15.74      0.78 o
  -1   5   1       21.17       28.69      1.10 o
   0   5   1       71.22       63.93      1.73 o
   1   5   1      295.85      271.48      4.63 o
   2   5   1       31.27       35.28      1.64 o
   3   5   1       14.94       16.93      1.03 o
   4   5   1       58.39       57.59      2.63 o
   5   5   1       43.01       45.60      3.53 o
   6   5   1        4.46        5.30      1.06 o
  -9   6   1        0.10       -0.13      0.56 o
  -8   6   1        1.49        1.59      0.58 o
  -7   6   1        1.02        1.27      0.80 o
  -6   6   1        0.91        1.58      0.51 o
  -5   6   1        0.52        1.55      0.44 o
  -4   6   1      112.84      100.26      2.24 o
  -3   6   1        0.33       -0.12      0.26 o
  -2   6   1        2.65        3.45      0.49 o
  -1   6   1       66.73       48.85      2.41 o
   0   6   1      144.87      147.16      3.39 o
   1   6   1        5.45        5.05      0.63 o
   2   6   1      467.73      450.89      8.89 o
   3   6   1       61.33       52.94      1.83 o
   4   6   1      197.37      205.46      6.15 o
   5   6   1       28.89       26.83      2.41 o
  -8   7   1        5.75        5.71      0.84 o
  -7   7   1        8.56       11.39      1.05 o
  -6   7   1       54.12       51.01      3.98 o
  -5   7   1        7.35        6.09      0.72 o
  -4   7   1       10.98       10.44      1.01 o
  -3   7   1      112.70      100.73      2.63 o
  -2   7   1       41.46       39.24      1.44 o
  -1   7   1      358.36      374.11      7.54 o
   0   7   1      106.47       98.39      2.64 o
   1   7   1       74.87       74.83      2.27 o
   2   7   1      195.37      198.68      4.60 o
   3   7   1       20.04       23.30      1.86 o
   4   7   1       36.54       31.68      2.05 o
  -8   8   1        0.03        0.06      0.64 o
  -7   8   1        1.65        0.73      0.68 o
  -6   8   1        1.15        1.63      1.65 o
  -5   8   1        0.52        0.33      1.28 o
  -4   8   1       13.50       17.96      1.43 o
  -3   8   1       12.47       11.74      0.92 o
  -2   8   1       65.43       57.10      1.93 o
  -1   8   1      204.03      208.46      4.76 o
   0   8   1       33.81       29.15      1.36 o
   1   8   1       57.55       51.65      2.89 o
   2   8   1       21.34       24.12      1.86 o
   3   8   1        8.00       11.20      1.49 o
  -7   9   1        1.42        2.68      1.43 o
  -6   9   1        1.31        1.27      0.72 o
  -5   9   1        2.26        1.50      0.64 o
  -4   9   1       12.94       11.41      1.33 o
  -3   9   1        3.53        3.91      0.75 o
  -2   9   1       45.38       44.56      2.18 o
  -1   9   1        0.39        1.47      0.55 o
   0   9   1       18.40       19.69      1.28 o
   1   9   1        1.46        3.68      1.05 o
   2   9   1        0.92        2.25      0.85 o
  -6  10   1        5.85        6.08      1.22 o
  -5  10   1        1.34        1.73      0.85 o
  -4  10   1        0.91        2.70      0.90 o
  -3  10   1        3.02        3.31      0.72 o
  -2  10   1        0.58        1.44      0.62 o
  -1  10   1       13.21       12.62      1.12 o
   0  10   1        0.15        1.48      0.83 o
   1  10   1        1.58        0.08      0.85 o
  -4  11   1        7.19       10.46      1.48 o
  -3  11   1       10.22       11.66      1.65 o
  -2  11   1        5.45        5.75      1.17 o
   2 -11   2        3.40        2.46      0.94 o
   3 -11   2        0.12        1.35      1.20 o
  -1 -10   2        7.59        8.69      2.48 o
   0 -10   2       10.08       12.65      1.58 o
   1 -10   2        2.43        0.83      0.79 o
   2 -10   2        8.03       10.48      1.38 o
   3 -10   2      142.84      131.38      7.89 o
   4 -10   2       13.05       12.69      1.43 o
   5 -10   2       42.04       40.97      2.23 o
  -3  -9   2        0.00        0.30      0.85 o
  -2  -9   2        6.07        5.46      1.08 o
  -1  -9   2        5.54        8.95      1.33 o
   0  -9   2        1.20       -0.15      0.64 o
   1  -9   2       53.83       45.39      2.28 o
   2  -9   2       74.83       68.99      3.40 o
   3  -9   2       15.06       13.62      1.10 o
   4  -9   2      159.76      166.03      5.05 o
   5  -9   2       19.37       19.68      1.80 o
   6  -9   2       61.10       58.28      3.91 o
  -4  -8   2        1.47        1.73      1.13 o
  -3  -8   2        8.03        6.96      2.25 o
  -2  -8   2        0.11        1.27      0.72 o
  -1  -8   2       58.66       53.25      2.48 o
   0  -8   2        5.39        8.28      1.17 o
   1  -8   2       39.12       28.62      1.32 o
   2  -8   2       10.80       10.52      0.95 o
   3  -8   2      359.09      363.26      7.49 o
   4  -8   2       49.22       52.09      2.48 o
   5  -8   2       65.83       69.08      2.53 o
   6  -8   2       34.91       39.42      1.67 o
   7  -8   2       10.38       10.21      1.33 o
  -5  -7   2        1.51        2.10      0.90 o
  -4  -7   2        0.01        0.29      0.98 o
  -3  -7   2        6.39        7.00      2.93 o
  -2  -7   2        2.63        4.00      0.85 o
  -1  -7   2        0.13       -0.34      0.68 o
   0  -7   2       10.70       13.62      0.93 o
   1  -7   2      139.46      136.43      3.42 o
   2  -7   2       29.16       21.90      0.90 o
   3  -7   2        3.38        3.76      0.50 o
   4  -7   2        0.79        3.28      0.60 o
   5  -7   2       35.25       34.71      2.37 o
   6  -7   2        0.17        0.52      0.94 o
   7  -7   2        0.20        2.54      0.98 o
   8  -7   2        2.63        3.59      1.95 o
  -6  -6   2        0.34        0.99      0.83 o
  -5  -6   2        0.01        0.65      0.68 o
  -4  -6   2        4.71        8.25      1.17 o
  -3  -6   2       20.93       21.49      2.03 o
  -2  -6   2        7.54        9.96      1.39 o
  -1  -6   2       50.17       48.04      1.28 o
   0  -6   2      312.82      307.00      5.29 o
   1  -6   2       44.42       52.32      1.35 o
   2  -6   2       54.53       63.43      1.53 o
   3  -6   2        2.06        0.34      0.29 o
   4  -6   2       19.34       19.12      1.03 o
   5  -6   2        4.35        3.00      0.55 o
   6  -6   2        5.10        5.31      0.72 o
   7  -6   2        2.77        2.63      0.98 o
   8  -6   2        0.22        2.20      0.90 o
  -7  -5   2        0.10        1.80      1.20 o
  -6  -5   2        0.03        1.06      0.68 o
  -5  -5   2        0.73        1.80      0.52 o
  -4  -5   2       79.46       76.44      2.50 o
  -3  -5   2        3.71        2.53      0.49 o
  -2  -5   2        0.39        0.72      0.26 o
  -1  -5   2      106.08      138.91      2.64 o
   0  -5   2        6.36        4.70      0.50 o
   1  -5   2     1070.39     1220.84     18.95 o
   2  -5   2        2.18        0.17      0.29 o
   3  -5   2       10.02       11.47      0.62 o
   4  -5   2        9.42        9.12      0.72 o
   5  -5   2       50.53       52.86      1.67 o
   6  -5   2        9.36       12.19      0.97 o
   7  -5   2        0.88        3.32      0.90 o
   8  -5   2       18.58       16.00      2.41 o
  -7  -4   2        0.08        1.63      0.79 o
  -6  -4   2        0.04       -0.02      0.49 o
  -5  -4   2        2.40        3.88      0.60 o
  -4  -4   2       40.33       36.04      1.35 o
  -3  -4   2        7.21        8.17      0.51 o
  -2  -4   2      180.38      215.15      3.88 o
  -1  -4   2      696.47      731.52     11.48 o
   0  -4   2     1624.35     1826.12     27.96 o
   1  -4   2      423.92      464.76      7.47 o
   2  -4   2      375.99      333.20      5.50 o
   3  -4   2       23.21       16.43      0.69 o
   4  -4   2        6.83        4.42      0.45 o
   5  -4   2       44.55       38.94      1.41 o
   6  -4   2      147.70      142.72      3.47 o
   7  -4   2       17.38       17.80      1.59 o
   8  -4   2       16.64       12.03      1.54 o
  -8  -3   2        0.11        0.45      0.85 o
  -7  -3   2        0.86        0.39      0.75 o
  -6  -3   2       35.78       32.71      1.44 o
  -5  -3   2        3.34        4.63      0.66 o
  -4  -3   2      169.23      185.45      3.40 o
  -3  -3   2      259.65      253.38      4.32 o
  -2  -3   2      303.87      387.46      6.25 o
  -1  -3   2     1152.73     1250.97     22.51 o
   0  -3   2      600.50      683.32     10.65 o
   1  -3   2        6.33        6.47      0.35 o
   2  -3   2       66.56       71.71      1.46 o
   3  -3   2      386.85      393.40      6.41 o
   4  -3   2      104.56       87.30      1.83 o
   5  -3   2       29.72       30.31      1.17 o
   6  -3   2      193.79      181.18      4.16 o
   7  -3   2        0.05        1.43      0.74 o
   8  -3   2       31.54       26.34      3.53 o
  -8  -2   2        0.72        1.14      0.75 o
  -7  -2   2        1.06        1.20      0.72 o
  -6  -2   2       27.18       29.47      1.30 o
  -5  -2   2       79.59       79.43      1.82 o
  -4  -2   2      120.98      120.62      2.35 o
  -3  -2   2       25.40       23.53      0.68 o
  -2  -2   2        2.49        2.18      0.30 o
  -1  -2   2     1347.59     1515.27     23.14 o
   0  -2   2     1589.90     1781.81     27.10 o
   1  -2   2      364.70      363.15      5.76 o
   2  -2   2        8.20       13.93      0.48 o
   3  -2   2      851.94      941.17     14.61 o
   5  -2   2       14.58       20.98      1.03 o
   6  -2   2      457.57      439.94     10.93 o
   7  -2   2       42.07       33.13      1.91 o
   8  -2   2        8.54        4.10      1.11 o
  -8  -1   2        9.55        7.88      1.22 o
  -7  -1   2        9.59       13.66      1.33 o
  -6  -1   2       10.57       16.73      0.93 o
  -5  -1   2       30.60       44.24      1.22 o
  -4  -1   2        0.02        0.23      0.24 o
  -3  -1   2      176.60      163.35      2.85 o
  -2  -1   2      668.54      700.40     10.86 o
  -1  -1   2      892.71     1041.03     18.58 o
   0  -1   2      160.46      201.49      3.21 o
   1  -1   2      908.25      975.44     20.08 o
   2  -1   2      191.36      200.01      3.34 o
   3  -1   2       17.96       20.26      0.72 o
   4  -1   2     2697.00     2944.10     44.93 o
   5  -1   2      116.19      101.27      2.56 o
   6  -1   2      350.29      301.20      6.28 o
   7  -1   2       53.89       49.69      2.34 o
   8  -1   2        1.42        1.13      0.90 o
  -9   0   2        0.50        2.57      1.13 o
  -8   0   2        0.35        1.21      0.68 o
  -7   0   2       13.06       13.37      1.03 o
  -6   0   2        4.73        5.28      0.64 o
  -5   0   2       17.25       25.64      1.80 o
  -4   0   2        0.12        3.16      0.33 o
  -3   0   2      594.24      655.82     10.21 o
  -2   0   2       14.00       24.87      0.59 o
  -1   0   2      376.87      408.62      7.43 o
   0   0   2     1742.37     1857.44     36.38 o
   1   0   2        0.08        0.27      0.13 o
   2   0   2       61.33       63.11      1.26 o
   3   0   2      644.58      607.96      9.63 o
   4   0   2        9.22       10.88      0.64 o
   5   0   2      100.48       94.26      2.10 o
   6   0   2       13.31       14.82      1.10 o
   7   0   2        2.55        2.02      0.79 o
   8   0   2        2.19        2.18      0.96 o
  -9   1   2        3.72        5.00      1.15 o
  -8   1   2        1.54        0.40      0.55 o
  -7   1   2        0.17        0.03      0.57 o
  -6   1   2        9.82        6.19      0.66 o
  -5   1   2      270.54      275.17      4.71 o
  -4   1   2        1.00        1.05      0.35 o
  -3   1   2      170.95      152.93      2.61 o
  -2   1   2        2.65        5.10      0.28 o
  -1   1   2       42.05       32.15      0.66 o
   0   1   2       47.19       40.04      1.13 o
   1   1   2      579.99      560.88      8.71 o
   2   1   2      303.14      301.73      4.94 o
   3   1   2      181.42      203.01      3.57 o
   4   1   2      192.41      230.58      4.11 o
   5   1   2        6.03        3.52      0.52 o
   6   1   2        8.04       11.76      0.95 o
   7   1   2        4.14        4.20      0.90 o
   8   1   2        0.26        2.25      1.35 o
  -9   2   2        0.76        1.61      0.79 o
  -8   2   2        0.68        1.21      0.60 o
  -7   2   2        0.71        0.40      0.45 o
  -6   2   2        0.07        0.58      0.37 o
  -5   2   2       41.05       21.12      0.92 o
  -4   2   2      192.57      231.71      4.60 o
  -3   2   2      277.11      262.15      4.30 o
  -2   2   2       37.96       59.45      1.16 o
  -1   2   2     3600.59     3708.20     65.18 o
   0   2   2      218.37      285.32      4.56 o
   1   2   2       14.78       19.46      0.59 o
   2   2   2       82.93       83.47      2.22 o
   3   2   2      119.37      123.23      2.42 o
   4   2   2       68.35       60.24      1.52 o
   5   2   2        6.39        6.77      0.66 o
   6   2   2        3.45        3.35      0.66 o
   7   2   2        3.67        5.52      1.06 o
  -9   3   2        3.92        5.14      0.86 o
  -8   3   2        8.45       11.24      1.04 o
  -7   3   2       36.83       41.24      1.96 o
  -6   3   2        5.60        2.56      0.49 o
  -5   3   2        1.57       -0.05      0.31 o
  -4   3   2       29.35       34.48      1.13 o
  -3   3   2      107.06       92.19      1.76 o
  -2   3   2      100.58      102.72      1.85 o
  -1   3   2      104.84       98.92      2.27 o
   0   3   2       19.69       25.06      0.81 o
   1   3   2       28.86       27.60      0.74 o
   2   3   2       14.75       12.25      0.58 o
   3   3   2       18.54       13.95      0.68 o
   4   3   2       33.76       28.65      1.30 o
   5   3   2        4.44        6.31      0.62 o
   6   3   2       16.91       23.26      1.33 o
   7   3   2        5.98        7.22      1.65 o
  -9   4   2        0.09        0.73      0.66 o
  -8   4   2        3.27        3.52      0.94 o
  -7   4   2        2.99        6.93      0.81 o
  -6   4   2       15.03       15.16      1.17 o
  -5   4   2      361.49      360.04      7.03 o
  -4   4   2      191.20      201.10      3.55 o
  -3   4   2     3510.88     3610.60     54.85 o
  -2   4   2     2049.31     2245.88     39.82 o
  -1   4   2       90.93      119.88      2.65 o
   0   4   2      640.53      647.76     11.96 o
   1   4   2       48.53       49.25      1.17 o
   2   4   2       15.14       16.60      0.67 o
   3   4   2        4.84        5.66      0.51 o
   4   4   2        7.23        7.42      0.64 o
   5   4   2        6.63        7.54      0.89 o
   6   4   2       19.72       23.48      1.81 o
  -9   5   2        0.15       -0.06      0.90 o
  -8   5   2        0.32        0.31      0.49 o
  -7   5   2        3.32        5.56      0.75 o
  -6   5   2        3.40        5.20      0.65 o
  -5   5   2        0.84        0.66      0.40 o
  -4   5   2      155.65      176.87      3.25 o
  -3   5   2       40.85       53.36      1.27 o
  -2   5   2      739.78      901.93     19.68 o
  -1   5   2       19.39       19.51      1.20 o
   0   5   2       11.40        5.15      0.55 o
   1   5   2       93.47       83.89      2.55 o
   2   5   2       75.43       63.36      2.22 o
   3   5   2        5.52        7.78      0.77 o
   4   5   2       99.24       92.82      2.62 o
   5   5   2        1.66        1.67      1.05 o
   6   5   2       28.11       28.86      3.16 o
  -9   6   2        0.00        0.15      0.57 o
  -8   6   2        2.68        3.47      0.75 o
  -7   6   2        2.44        3.19      0.68 o
  -6   6   2       13.37       12.62      1.98 o
  -5   6   2       38.94       39.40      1.44 o
  -4   6   2      391.68      377.54      8.83 o
  -3   6   2       31.21       34.11      2.02 o
  -2   6   2       76.16       70.79      2.31 o
  -1   6   2        0.01        4.56      0.57 o
   0   6   2        3.86        5.94      0.65 o
   1   6   2      123.47      120.63      3.03 o
   2   6   2       58.75       59.10      1.92 o
   3   6   2       35.89       41.70      1.64 o
   4   6   2      108.21      105.07      5.94 o
   5   6   2        0.10        0.45      0.75 o
  -8   7   2        0.01        0.75      0.56 o
  -7   7   2        4.54        5.04      0.81 o
  -6   7   2        2.27        1.70      0.51 o
  -5   7   2        0.27        0.72      0.58 o
  -4   7   2       11.49       16.35      1.02 o
  -3   7   2        1.15        0.99      0.37 o
  -2   7   2        0.24        0.71      0.40 o
  -1   7   2       42.43       31.80      2.18 o
   0   7   2       78.32       65.74      2.05 o
   1   7   2      209.30      194.55      4.50 o
   2   7   2        0.05        0.70      0.69 o
   3   7   2       82.68       78.27      3.23 o
   4   7   2        2.17        5.23      1.50 o
  -8   8   2        0.50       -0.34      0.68 o
  -7   8   2        2.10        3.30      0.90 o
  -6   8   2        0.41        0.18      0.58 o
  -5   8   2        0.51        0.54      0.68 o
  -4   8   2        2.01        4.93      0.90 o
  -3   8   2        6.30        9.17      1.03 o
  -2   8   2       10.08       12.00      0.97 o
  -1   8   2        0.14        0.23      0.53 o
   0   8   2       60.35       66.47      2.16 o
   1   8   2        0.71        1.18      0.56 o
   2   8   2       26.03       25.89      1.96 o
   3   8   2        0.00        1.20      1.13 o
  -7   9   2        0.01        0.47      0.72 o
  -6   9   2        0.14        0.17      0.72 o
  -5   9   2        7.94        9.65      1.28 o
  -4   9   2       13.70       14.08      1.38 o
  -3   9   2        5.91        5.81      0.78 o
  -2   9   2        1.61        1.11      0.51 o
  -1   9   2        0.95        0.54      0.62 o
   0   9   2        8.27       10.00      1.08 o
   1   9   2        4.09        2.79      0.90 o
   2   9   2        7.68        9.46      1.43 o
  -6  10   2        7.53        7.78      1.38 o
  -5  10   2        0.42        0.97      0.72 o
  -4  10   2        8.91        7.77      1.22 o
  -3  10   2        1.27        1.50      0.57 o
  -2  10   2       14.96       18.04      1.33 o
  -1  10   2        2.35        4.38      0.79 o
   0  10   2       20.91       24.16      2.02 o
  -3  11   2       21.36       28.02      2.07 o
  -1 -10   3        0.75        2.33      0.96 o
   0 -10   3       14.91       15.99      2.78 o
   1 -10   3        2.09        1.58      0.85 o
   2 -10   3        0.67        2.03      0.85 o
   3 -10   3       10.47       11.16      1.33 o
   4 -10   3       16.73       14.53      2.18 o
   5 -10   3       31.04       31.78      2.18 o
  -3  -9   3        0.10        0.45      0.90 o
  -2  -9   3        0.07        0.60      0.75 o
  -1  -9   3        1.11        1.10      0.79 o
   0  -9   3        0.65        0.73      0.72 o
   1  -9   3       40.94       33.36      4.43 o
   2  -9   3        6.62        9.18      1.10 o
   3  -9   3       16.31       19.31      1.24 o
   4  -9   3        9.44        9.47      1.17 o
   5  -9   3       23.58       26.24      1.80 o
   6  -9   3       19.57       17.89      2.56 o
  -4  -8   3        3.86        6.50      1.19 o
  -3  -8   3        1.84        0.75      0.74 o
  -2  -8   3        0.75        1.85      1.43 o
  -1  -8   3       24.59       23.81      1.75 o
   0  -8   3        0.09        1.98      0.98 o
   1  -8   3       29.00       23.83      1.21 o
   2  -8   3        8.53        9.60      0.88 o
   3  -8   3       35.58       27.08      1.33 o
   4  -8   3       12.03       16.37      1.05 o
   5  -8   3       34.49       31.28      1.46 o
   6  -8   3        4.81        5.82      1.11 o
   7  -8   3        0.45        1.65      0.90 o
  -5  -7   3        2.78        3.22      1.01 o
  -4  -7   3        0.61        0.41      0.58 o
  -3  -7   3        1.85        1.31      0.68 o
  -2  -7   3        5.78        6.12      1.05 o
  -1  -7   3        3.89        2.33      0.74 o
   0  -7   3       12.05       17.89      1.02 o
   1  -7   3       55.78       49.25      1.46 o
   2  -7   3        3.83        6.39      0.74 o
   3  -7   3       47.65       49.17      1.42 o
   4  -7   3       35.64       39.82      2.23 o
   5  -7   3        2.71        3.56      0.62 o
   6  -7   3        0.00       -0.34      0.68 o
   7  -7   3        0.35        2.43      0.90 o
  -6  -6   3       15.71       17.15      1.75 o
  -5  -6   3        0.28        2.48      0.85 o
  -4  -6   3       16.12       16.90      1.54 o
  -3  -6   3        0.04        0.23      0.62 o
  -2  -6   3       53.08       53.35      1.72 o
  -1  -6   3        5.23        5.87      0.99 o
   0  -6   3       34.37       60.16      1.49 o
   1  -6   3        6.62        8.34      0.58 o
   2  -6   3       66.47       58.77      1.56 o
   3  -6   3      328.34      282.08      8.74 o
   4  -6   3        1.19        2.03      0.44 o
   5  -6   3        5.37        4.30      0.87 o
   6  -6   3        0.56        2.02      1.05 o
   7  -6   3        6.98        7.17      1.17 o
   8  -6   3        1.63        1.88      0.96 o
  -7  -5   3        5.17       10.97      2.10 o
  -6  -5   3        6.84       11.91      1.08 o
  -5  -5   3        9.75       12.30      0.99 o
  -4  -5   3        0.40        0.69      0.43 o
  -3  -5   3        0.09        0.40      0.35 o
  -2  -5   3      618.02      667.74     12.59 o
  -1  -5   3       72.85       75.96      1.63 o
   0  -5   3      102.19       98.63      2.03 o
   1  -5   3       91.16      116.42      2.29 o
   2  -5   3      238.98      297.93      5.13 o
   3  -5   3      272.57      311.80      5.35 o
   4  -5   3        1.84        2.30      0.49 o
   5  -5   3       10.38       14.04      0.91 o
   6  -5   3        0.36        1.20      0.64 o
   7  -5   3       13.34       12.84      1.43 o
   8  -5   3        3.84        4.13      1.06 o
  -7  -4   3        0.21        1.13      0.74 o
  -6  -4   3       18.10       21.04      1.30 o
  -5  -4   3        4.24        3.29      0.63 o
  -4  -4   3       16.84       15.18      0.91 o
  -3  -4   3      115.09      132.30      3.14 o
  -2  -4   3      414.21      482.19      7.75 o
  -1  -4   3      518.77      549.15     10.34 o
   0  -4   3      801.14     1044.70     16.21 o
   1  -4   3        1.79        0.81      0.26 o
   2  -4   3     1196.24     1256.23     19.49 o
   3  -4   3       32.02       40.52      1.09 o
   4  -4   3       15.63       13.00      0.66 o
   5  -4   3       74.14       57.33      1.78 o
   6  -4   3        1.93        1.80      0.90 o
   7  -4   3        7.08        9.81      1.58 o
   8  -4   3       24.46       23.19      3.46 o
  -8  -3   3        1.59        1.08      1.80 o
  -7  -3   3        1.71        2.73      0.83 o
  -6  -3   3        1.68        3.22      0.61 o
  -5  -3   3       28.33       31.16      1.30 o
  -4  -3   3      332.49      335.23      9.29 o
  -3  -3   3      575.46      553.96     10.49 o
  -2  -3   3     1377.80     1557.63     27.97 o
  -1  -3   3      551.14      576.33     11.22 o
   0  -3   3       55.34       63.99      1.29 o
   1  -3   3      895.70     1002.93     15.52 o
   2  -3   3       10.65        8.37      0.46 o
   3  -3   3        5.00        4.40      0.38 o
   4  -3   3        3.91        7.44      0.51 o
   5  -3   3       93.69       78.95      2.58 o
   6  -3   3       98.20       86.40      4.81 o
   7  -3   3        0.01        0.14      0.68 o
   8  -3   3       22.28       17.63      2.41 o
  -8  -2   3        0.00        0.77      0.90 o
  -7  -2   3        1.51       -0.03      1.05 o
  -6  -2   3        9.42        8.16      1.21 o
  -5  -2   3        5.80        5.70      0.63 o
  -4  -2   3       64.74       55.76      1.31 o
  -3  -2   3      215.33      210.40      3.57 o
  -2  -2   3      318.13      338.97      6.50 o
  -1  -2   3        1.07        0.89      0.26 o
   0  -2   3     1137.77     1286.49     19.69 o
   1  -2   3      407.14      411.04      6.53 o
   2  -2   3      137.36      147.28      3.12 o
   3  -2   3       20.84       17.50      1.15 o
   4  -2   3       11.69        8.18      0.64 o
   5  -2   3       52.40       59.03      1.85 o
   6  -2   3      273.76      235.79      6.43 o
   7  -2   3        5.14        6.61      1.22 o
   8  -2   3       83.15       64.63      3.03 o
  -9  -1   3        0.41        0.45      0.85 o
  -8  -1   3        0.41        0.30      0.64 o
  -7  -1   3        9.98       15.94      1.43 o
  -6  -1   3       18.29       13.96      1.22 o
  -5  -1   3      125.38      138.71      2.70 o
  -4  -1   3       79.68       81.91      1.70 o
  -3  -1   3      478.13      471.99      7.50 o
  -2  -1   3      712.24      783.49     12.14 o
  -1  -1   3       43.80       35.68      0.95 o
   0  -1   3      401.08      390.58      6.12 o
   1  -1   3      313.50      329.81      6.15 o
   2  -1   3      100.74       78.94      1.82 o
   3  -1   3      207.09      208.69      3.62 o
   4  -1   3       40.41       32.29      1.08 o
   5  -1   3       95.03       80.81      2.19 o
   6  -1   3       89.18       71.41      2.76 o
   7  -1   3        7.83       10.19      1.33 o
   8  -1   3       20.06       15.45      1.73 o
  -9   0   3        0.88        2.18      0.96 o
  -8   0   3       17.61       16.69      1.59 o
  -7   0   3       30.19       27.89      1.59 o
  -6   0   3        5.32        5.10      0.60 o
  -5   0   3        0.06        3.23      0.38 o
  -4   0   3       16.09        7.79      0.54 o
  -3   0   3      768.81      707.82     11.04 o
  -2   0   3      121.20      137.54      2.36 o
  -1   0   3     2693.35     2948.77     44.69 o
   0   0   3       12.71       16.01      0.55 o
   1   0   3      111.87       98.52      2.47 o
   2   0   3      551.55      595.12     10.92 o
   3   0   3      433.57      364.81      6.85 o
   4   0   3        0.20        0.08      0.29 o
   5   0   3        2.40        1.34      0.43 o
   6   0   3       24.73       28.40      1.95 o
   7   0   3        1.22        1.57      0.79 o
  -9   1   3       15.58       15.87      2.18 o
  -8   1   3       13.64       14.94      1.43 o
  -7   1   3        0.01        1.29      0.51 o
  -6   1   3        0.06        3.85      0.55 o
  -5   1   3       37.85       40.93      1.07 o
  -3   1   3      668.21      661.75     10.33 o
  -2   1   3       49.39       44.27      0.92 o
  -1   1   3        3.28        6.56      0.30 o
   0   1   3      308.44      291.01      4.67 o
   1   1   3     1188.63     1193.73     18.32 o
   2   1   3        0.15        1.15      0.68 o
   3   1   3        0.08       -0.04      0.23 o
   4   1   3      114.09       99.43      2.14 o
   5   1   3        0.82        0.68      0.39 o
   6   1   3       37.38       36.31      2.33 o
   7   1   3        0.00       -0.32      0.68 o
  -9   2   3       52.31       49.09      2.50 o
  -8   2   3        1.92        1.34      0.57 o
  -7   2   3       75.61       68.39      2.11 o
  -6   2   3       32.69       43.07      1.48 o
  -5   2   3      114.32       78.66      2.05 o
  -4   2   3       32.20       34.79      0.88 o
  -3   2   3      252.71      242.21      4.02 o
  -2   2   3      127.35      175.21      2.97 o
  -1   2   3      264.89      251.34      4.80 o
   0   2   3       44.06       42.23      0.93 o
   1   2   3      577.97      638.86     10.04 o
   2   2   3        7.05        8.69      0.48 o
   3   2   3      129.75      136.45      2.76 o
   4   2   3       23.40       25.88      0.99 o
   5   2   3        0.24        1.51      0.50 o
   6   2   3        0.01        0.84      0.75 o
   7   2   3        0.31        1.13      0.85 o
  -9   3   3        3.73        5.87      1.52 o
  -8   3   3        7.22        8.15      0.92 o
  -7   3   3        3.99        5.83      0.75 o
  -6   3   3       95.77       77.09      2.14 o
  -5   3   3      250.32      251.07      5.09 o
  -4   3   3       13.28       13.77      0.53 o
  -3   3   3      227.78      262.81      4.38 o
  -2   3   3        1.60        2.04      0.26 o
  -1   3   3     3643.27     3834.64     58.17 o
   0   3   3     1509.77     1568.37     24.04 o
   1   3   3      223.93      270.30      4.55 o
   2   3   3      215.35      214.76      3.80 o
   3   3   3        0.05       -0.13      0.30 o
   4   3   3        4.73        5.27      0.63 o
   5   3   3        3.47        5.99      0.62 o
   6   3   3        4.97        7.29      2.10 o
  -9   4   3       13.44       16.99      1.56 o
  -8   4   3        2.34        1.84      0.60 o
  -7   4   3        0.11        0.08      0.37 o
  -6   4   3        6.78        8.97      1.19 o
  -5   4   3       23.13       22.92      1.01 o
  -4   4   3       22.56       15.36      0.60 o
  -3   4   3        9.30       21.73      1.39 o
  -2   4   3      501.59      585.31     10.72 o
  -1   4   3      613.16      604.99     11.18 o
   0   4   3     1187.03     1503.77     26.98 o
   1   4   3       74.41       83.32      1.76 o
   2   4   3       90.91      107.32      2.20 o
   3   4   3       27.23       27.79      1.41 o
   4   4   3        0.31        1.63      0.49 o
   5   4   3        0.60        1.50      0.74 o
  -9   5   3        0.56        1.08      0.75 o
  -8   5   3       20.72       24.30      1.44 o
  -7   5   3        5.76        2.47      0.57 o
  -6   5   3        0.51        2.05      0.52 o
  -5   5   3       33.86       30.34      1.18 o
  -4   5   3       19.89       26.05      0.85 o
  -3   5   3      111.65      124.24      2.86 o
  -2   5   3      491.70      542.04     11.85 o
  -1   5   3       56.70       75.31      1.99 o
   0   5   3       12.36       15.95      0.87 o
   1   5   3       34.75       19.87      0.98 o
   2   5   3        1.19        1.46      0.65 o
   3   5   3       32.53       37.65      1.93 o
   4   5   3       20.22       21.70      1.37 o
   5   5   3        9.99       14.13      2.10 o
  -9   6   3        0.95        2.01      0.97 o
  -8   6   3        6.24        5.66      0.84 o
  -7   6   3        0.03        0.81      0.66 o
  -6   6   3        7.07       10.45      1.05 o
  -5   6   3        0.11        0.35      0.42 o
  -4   6   3       47.66       31.94      1.50 o
  -3   6   3        7.48       10.30      0.80 o
  -2   6   3       97.16       90.28      4.02 o
  -1   6   3        0.94        0.98      0.37 o
   0   6   3        5.51        7.69      0.72 o
   1   6   3       10.67       11.27      0.87 o
   2   6   3       26.06       25.62      1.24 o
   3   6   3       70.18       60.14      2.05 o
   4   6   3        3.58        7.37      1.50 o
   5   6   3       29.25       32.17      3.46 o
  -8   7   3        0.29        0.75      0.57 o
  -7   7   3        0.52        0.39      0.61 o
  -6   7   3        0.98        0.51      0.50 o
  -5   7   3       14.88       13.38      1.28 o
  -4   7   3        2.89        7.54      0.89 o
  -3   7   3       13.58       13.76      1.29 o
  -2   7   3        3.05        4.46      0.63 o
  -1   7   3       25.71       32.06      1.82 o
   0   7   3        1.34        2.17      0.51 o
   1   7   3        9.89        8.49      0.86 o
   2   7   3       30.93       28.26      1.38 o
   3   7   3        5.31        5.57      1.06 o
   4   7   3       10.37       14.41      1.65 o
  -8   8   3        0.16        0.09      0.72 o
  -7   8   3        1.79        1.77      0.79 o
  -6   8   3       16.78       17.36      1.59 o
  -5   8   3        0.03        1.61      0.58 o
  -4   8   3       10.25       10.09      1.17 o
  -3   8   3       17.45       17.84      1.16 o
  -2   8   3        0.52        1.00      0.49 o
  -1   8   3        6.39        6.89      0.81 o
   0   8   3        1.75        1.28      0.58 o
   1   8   3        0.68        0.50      0.52 o
   2   8   3       17.00       16.16      1.62 o
   3   8   3        0.31        1.70      1.50 o
  -7   9   3        1.64        3.35      1.01 o
  -6   9   3        9.05       12.15      2.03 o
  -5   9   3        3.56        3.19      0.90 o
  -4   9   3       10.59        7.60      1.06 o
  -3   9   3        0.51        0.18      0.46 o
  -2   9   3       51.11       48.59      1.88 o
  -1   9   3        0.83        1.53      0.74 o
   0   9   3        2.05        1.90      0.68 o
   1   9   3        0.01        1.12      0.98 o
   2   9   3       11.23       12.33      1.58 o
  -6  10   3       23.70       22.78      2.02 o
  -5  10   3        2.13        3.73      1.01 o
  -4  10   3        5.66        5.85      1.11 o
  -3  10   3        0.07        0.79      0.55 o
  -2  10   3        0.15        1.16      0.56 o
  -1  10   3        7.68       11.59      1.15 o
   0  10   3        0.73        1.28      0.85 o
  -1 -10   4        1.13        1.21      0.90 o
   0 -10   4        0.28        1.17      0.83 o
   1 -10   4        6.77        8.72      1.38 o
   2 -10   4        5.23        4.92      1.06 o
   3 -10   4        0.73        1.20      0.90 o
   4 -10   4        0.67        2.03      0.83 o
  -3  -9   4        0.13       -0.03      0.90 o
  -2  -9   4        0.68        0.45      0.79 o
  -1  -9   4        0.06        0.08      0.74 o
   0  -9   4        1.40        1.27      0.79 o
   1  -9   4        4.65        6.53      2.25 o
   2  -9   4        0.26        0.35      0.68 o
   3  -9   4       36.27       31.63      1.81 o
   4  -9   4       10.25       10.55      1.43 o
   5  -9   4        0.88        0.75      1.20 o
  -4  -8   4        9.25        8.89      1.38 o
  -3  -8   4        8.94       10.44      1.43 o
  -2  -8   4        1.17        1.88      0.85 o
  -1  -8   4        9.52        7.42      1.17 o
   0  -8   4       28.05       39.38      2.12 o
   1  -8   4        7.78        9.48      1.20 o
   2  -8   4        0.50        1.68      0.55 o
   3  -8   4        6.46        7.35      0.70 o
   4  -8   4        1.09        1.84      0.61 o
   5  -8   4       29.74       27.13      1.77 o
   6  -8   4        2.49        4.46      1.05 o
  -5  -7   4        1.88        3.51      1.01 o
  -4  -7   4       15.92       14.46      1.58 o
  -3  -7   4        1.24        1.35      0.74 o
  -2  -7   4       20.66       19.84      2.41 o
  -1  -7   4        0.12        1.20      0.52 o
   0  -7   4        5.99        6.48      0.75 o
   1  -7   4       10.56       11.43      0.76 o
   2  -7   4        0.75        0.77      0.39 o
   3  -7   4        0.01        0.84      0.34 o
   4  -7   4        1.07        0.36      0.42 o
   5  -7   4       23.33       19.96      1.58 o
   6  -7   4        2.15        3.34      0.83 o
   7  -7   4        2.18        3.61      0.96 o
  -6  -6   4        0.29        1.69      0.83 o
  -5  -6   4       49.41       54.50      3.01 o
  -4  -6   4       33.52       31.53      2.31 o
  -3  -6   4        0.90        1.05      0.44 o
  -2  -6   4       37.16       37.65      1.43 o
  -1  -6   4       23.31       25.12      1.12 o
   0  -6   4      258.09      265.84      4.72 o
   1  -6   4       12.20       13.35      0.85 o
   2  -6   4      148.51      186.12      3.53 o
   3  -6   4        0.92        3.01      0.46 o
   4  -6   4        6.58        8.69      0.96 o
   5  -6   4       72.54       74.09      2.82 o
   6  -6   4        0.86        2.29      0.79 o
   7  -6   4        2.25        1.88      0.83 o
  -7  -5   4        0.86        2.17      0.90 o
  -6  -5   4        2.58        3.56      0.78 o
  -5  -5   4        4.64        5.90      0.80 o
  -4  -5   4       27.45       24.38      1.17 o
  -3  -5   4        6.50        7.95      0.73 o
  -2  -5   4        1.54        2.33      0.46 o
  -1  -5   4       50.29       70.40      1.95 o
   0  -5   4        1.18        0.86      0.32 o
   1  -5   4      255.36      345.65      5.85 o
   2  -5   4       40.32       42.27      1.20 o
   3  -5   4        9.73       19.98      0.83 o
   4  -5   4      233.79      240.78      5.06 o
   5  -5   4        3.86        3.78      0.79 o
   6  -5   4       14.94       14.12      1.43 o
   7  -5   4        7.18        9.11      1.30 o
  -7  -4   4       17.98       23.86      1.80 o
  -6  -4   4        3.45        2.53      0.63 o
  -5  -4   4        2.12        3.54      0.60 o
  -4  -4   4       93.70       90.58      2.60 o
  -3  -4   4       91.05       85.06      2.28 o
  -2  -4   4       97.07      124.86      2.93 o
  -1  -4   4      151.44      140.30      2.62 o
   0  -4   4     1386.40     1756.73     26.97 o
   1  -4   4       70.45       71.84      1.57 o
   2  -4   4      180.25      284.51      4.86 o
   3  -4   4       50.11       48.91      1.27 o
   4  -4   4       96.78      103.29      2.19 o
   5  -4   4        0.04        1.13      0.53 o
   6  -4   4        6.44       10.16      1.73 o
   7  -4   4       20.32       19.09      1.75 o
  -8  -3   4        1.87        3.91      1.06 o
  -7  -3   4        2.51        4.53      0.96 o
  -6  -3   4        1.19        3.24      0.61 o
  -5  -3   4        6.24        7.75      0.77 o
  -4  -3   4        5.59        6.58      0.66 o
  -3  -3   4      249.73      214.30      4.53 o
  -2  -3   4        8.06        8.33      0.94 o
  -1  -3   4       68.57       85.48      1.68 o
   0  -3   4       12.38       14.19      0.53 o
   1  -3   4      310.52      362.19      5.93 o
   2  -3   4       14.18       14.19      0.58 o
   3  -3   4       85.03       81.58      1.74 o
   4  -3   4        0.14        0.66      0.30 o
   5  -3   4        3.22        4.89      1.50 o
   6  -3   4        0.00        0.36      0.68 o
   7  -3   4       14.13       15.06      1.58 o
   8  -3   4       26.58       23.32      2.07 o
  -8  -2   4        0.24        1.18      0.79 o
  -7  -2   4        7.87        8.20      1.11 o
  -6  -2   4        5.24        5.29      0.69 o
  -5  -2   4       33.82       29.05      1.18 o
  -4  -2   4        0.52       -0.13      0.26 o
  -3  -2   4       37.68       42.98      1.33 o
  -2  -2   4        6.44       10.58      0.86 o
  -1  -2   4       47.07       49.59      2.41 o
   0  -2   4      209.34      226.48      3.77 o
   1  -2   4       45.76       36.30      0.89 o
   2  -2   4       18.39       26.64      0.76 o
   3  -2   4       51.33       64.48      1.45 o
   4  -2   4       27.01       18.51      0.95 o
   5  -2   4        8.63        3.27      1.20 o
   6  -2   4        9.29       11.33      1.33 o
   7  -2   4       10.73        8.43      1.33 o
  -9  -1   4        0.00        1.89      1.05 o
  -8  -1   4        0.33        0.22      1.05 o
  -7  -1   4       14.73       18.27      1.49 o
  -6  -1   4       75.04       58.23      1.85 o
  -5  -1   4      243.59      243.11      6.31 o
  -4  -1   4        7.10       12.49      0.53 o
  -3  -1   4      223.57      209.04      3.53 o
  -2  -1   4      619.48      654.01     11.97 o
  -1  -1   4      732.85      709.01     10.98 o
   0  -1   4      126.58      134.79      2.34 o
   1  -1   4       45.91       53.49      1.42 o
   2  -1   4       32.33       28.85      0.77 o
   3  -1   4        8.21        5.38      0.68 o
   4  -1   4        7.31       12.31      0.81 o
   5  -1   4       19.84       22.10      1.48 o
   6  -1   4        0.63        1.04      0.83 o
   7  -1   4        0.20        0.45      0.74 o
  -9   0   4        0.08        0.62      0.98 o
  -8   0   4        2.37        1.65      0.74 o
  -7   0   4       43.51       38.57      1.91 o
  -6   0   4       56.30       61.84      1.81 o
  -5   0   4       18.49        9.76      0.56 o
  -4   0   4       20.89       24.08      0.75 o
  -3   0   4       91.35       81.26      1.59 o
  -2   0   4       20.94       28.23      0.71 o
  -1   0   4     4208.53     4326.25     65.45 o
   0   0   4       27.17       27.99      0.65 o
   1   0   4       21.32       21.76      0.78 o
   2   0   4       53.66       70.00      1.47 o
   3   0   4      370.66      312.15      6.19 o
   4   0   4        1.03        0.25      0.35 o
   5   0   4       15.32       14.27      0.98 o
   6   0   4        5.78        7.10      1.50 o
   7   0   4        0.06        0.75      0.74 o
  -9   1   4        4.10        3.35      1.13 o
  -8   1   4       28.78       30.54      1.81 o
  -7   1   4      240.73      202.63      4.53 o
  -6   1   4        1.55        5.25      0.62 o
  -5   1   4      999.79     1009.62     18.08 o
  -4   1   4       28.02       31.79      1.41 o
  -3   1   4       66.63       61.77      1.29 o
  -2   1   4        5.90        5.48      0.54 o
  -1   1   4     1397.68     1426.76     21.79 o
   0   1   4      172.92      206.65      4.04 o
   1   1   4        6.24        9.63      0.74 o
   2   1   4      135.32      145.14      3.15 o
   3   1   4      241.11      279.05      4.82 o
   4   1   4       78.36       56.16      2.25 o
   5   1   4       14.52       15.64      1.03 o
   6   1   4        6.70        7.98      1.11 o
   7   1   4        0.30        0.88      0.83 o
  -9   2   4        0.69        1.65      0.96 o
  -8   2   4       21.66       22.57      1.32 o
  -7   2   4       94.24       91.23      4.50 o
  -6   2   4       39.58       25.14      1.33 o
  -5   2   4      210.93      159.45      3.47 o
  -4   2   4      866.59      883.10     13.80 o
  -3   2   4      906.24      829.87     12.94 o
  -2   2   4      293.01      320.40      5.20 o
  -1   2   4      527.79      505.78      7.99 o
   0   2   4      270.07      280.32      4.59 o
   1   2   4     1419.16     1459.12     22.45 o
   2   2   4      279.71      257.80      4.42 o
   3   2   4      217.91      213.59      3.88 o
   4   2   4       91.10       87.34      3.37 o
   5   2   4        0.35        0.64      0.49 o
   6   2   4        0.53        2.29      0.79 o
  -9   3   4       22.44       22.57      1.81 o
  -8   3   4        6.68        7.44      0.88 o
  -7   3   4      106.06       96.18      2.63 o
  -6   3   4        5.77        2.51      0.52 o
  -5   3   4       32.96       24.64      1.04 o
  -4   3   4       35.77       36.19      0.95 o
  -3   3   4        0.73        0.95      0.26 o
  -2   3   4        3.68        2.59      0.28 o
  -1   3   4      393.63      440.25      7.05 o
   0   3   4      222.58      271.64      4.53 o
   1   3   4      699.60      676.90     10.71 o
   2   3   4      868.24      945.13     14.88 o
   3   3   4       29.33       25.18      0.94 o
   4   3   4      106.58       96.39      5.25 o
   5   3   4       11.57       16.14      1.32 o
   6   3   4        0.27        0.60      1.05 o
  -9   4   4        2.14        1.97      0.74 o
  -8   4   4        3.92        4.36      0.75 o
  -7   4   4       29.18       29.89      1.36 o
  -6   4   4       78.41       76.09      4.39 o
  -5   4   4       27.83       21.53      1.62 o
  -4   4   4       72.89       55.30      1.31 o
  -3   4   4      546.78      530.58      8.52 o
  -2   4   4        1.51        0.27      0.24 o
  -1   4   4      117.66       91.43      2.25 o
   0   4   4       89.09      113.88      2.18 o
   1   4   4       36.50       36.45      1.02 o
   2   4   4        5.37        9.12      0.75 o
   3   4   4       10.39       16.14      1.30 o
   4   4   4        0.43        0.01      1.28 o
   5   4   4        2.44        2.72      0.98 o
   6   4   4        1.90        4.66      1.50 o
  -9   5   4        4.92        4.03      0.82 o
  -8   5   4       11.85       15.15      1.18 o
  -7   5   4        1.26        0.64      1.02 o
  -6   5   4       46.24       46.30      1.62 o
  -5   5   4        6.56        6.44      0.74 o
  -4   5   4       15.60        9.94      0.58 o
  -3   5   4        0.04        0.30      0.24 o
  -2   5   4       71.93       73.48      2.00 o
  -1   5   4        1.96        3.21      0.49 o
   0   5   4      178.33      159.00      3.61 o
   1   5   4        2.66        2.80      0.52 o
   2   5   4        7.67        7.19      0.75 o
   3   5   4        0.74        1.45      0.49 o
   4   5   4        8.94       13.00      1.43 o
   5   5   4       12.75       15.52      1.69 o
  -9   6   4        2.21        2.04      0.76 o
  -8   6   4        1.35        1.20      0.78 o
  -7   6   4       14.53       15.19      1.13 o
  -6   6   4        1.36        2.37      0.55 o
  -5   6   4        8.72        8.25      1.13 o
  -4   6   4       39.22       31.83      1.39 o
  -3   6   4       14.30       10.61      0.96 o
  -2   6   4       49.99       37.69      2.67 o
  -1   6   4        0.39        0.86      0.68 o
   0   6   4        0.44        1.06      0.42 o
   1   6   4       10.18       12.85      1.15 o
   2   6   4        1.04        1.55      0.52 o
   3   6   4       10.18       13.33      1.12 o
   4   6   4        7.73        6.53      1.11 o
  -9   7   4        0.01        0.33      0.75 o
  -8   7   4        0.01        0.03      0.83 o
  -7   7   4        1.80        3.51      1.05 o
  -6   7   4        6.65        8.28      1.15 o
  -5   7   4       13.00       15.58      1.38 o
  -4   7   4        2.99        6.26      0.80 o
  -3   7   4        0.04        0.74      0.40 o
  -2   7   4       23.99       19.27      1.12 o
  -1   7   4        0.65        1.42      0.66 o
   0   7   4        0.04        0.84      0.42 o
   1   7   4        0.69        0.95      0.52 o
   2   7   4        0.10        1.51      0.55 o
   3   7   4        0.00       -0.25      0.51 o
  -8   8   4        1.15        0.74      0.83 o
  -7   8   4       15.58       13.88      2.25 o
  -6   8   4        7.89        7.52      1.17 o
  -5   8   4        0.32        0.44      0.58 o
  -4   8   4      106.50      101.46      3.76 o
  -3   8   4        0.42       -0.10      0.61 o
  -2   8   4        9.45       10.17      1.00 o
  -1   8   4        4.11        3.06      0.62 o
   0   8   4       23.16       23.73      1.39 o
   1   8   4        0.03        0.05      0.55 o
   2   8   4        0.20        1.53      0.57 o
  -7   9   4        4.79        6.65      1.28 o
  -6   9   4        3.38        7.50      1.35 o
  -5   9   4       13.99       16.37      1.54 o
  -4   9   4       31.99       33.65      1.96 o
  -3   9   4       13.65       17.63      1.27 o
  -2   9   4       21.89       16.78      1.95 o
  -1   9   4        0.01        0.18      0.55 o
   0   9   4        5.03        4.77      0.90 o
   1   9   4        0.48        1.96      0.81 o
  -6  10   4       12.91       14.17      1.69 o
  -5  10   4        6.04        8.04      1.28 o
  -4  10   4       24.38       20.85      1.81 o
  -3  10   4        1.70        2.91      0.75 o
  -2  10   4        0.24        1.85      0.63 o
  -1  10   4        6.42       10.76      1.18 o
  -1 -10   5        1.55        0.90      0.96 o
   0 -10   5        0.88        2.60      1.88 o
   1 -10   5        0.17        0.90      0.85 o
   2 -10   5        2.69        2.09      0.86 o
   3 -10   5        0.45        0.00      0.90 o
  -3  -9   5        3.65        2.75      1.05 o
  -2  -9   5       11.52       11.86      2.25 o
  -1  -9   5       12.22        9.27      1.37 o
   0  -9   5        0.39        0.21      0.72 o
   1  -9   5        9.32        5.78      1.11 o
   2  -9   5        8.45       10.49      1.26 o
   3  -9   5        7.15       10.41      2.33 o
   4  -9   5        2.07        2.25      1.20 o
   5  -9   5        0.24        2.07      0.90 o
  -4  -8   5        1.18        3.31      1.05 o
  -3  -8   5        0.34        0.23      0.74 o
  -2  -8   5        7.12        6.86      1.15 o
  -1  -8   5        0.39        0.30      0.64 o
   0  -8   5       13.55       19.73      1.58 o
   1  -8   5        0.06        0.26      0.46 o
   2  -8   5        2.71        4.73      0.60 o
   3  -8   5        0.00        0.79      0.41 o
   4  -8   5        0.41       -0.05      0.68 o
   5  -8   5        0.01        1.62      0.83 o
   6  -8   5        0.69        1.88      0.85 o
  -5  -7   5       30.49       26.24      2.13 o
  -4  -7   5        1.09        2.03      0.85 o
  -3  -7   5      130.37      116.07      4.08 o
  -2  -7   5       48.38       41.88      1.63 o
  -1  -7   5       10.90        6.54      0.79 o
   0  -7   5       68.07       63.17      1.99 o
   1  -7   5       40.63       42.03      1.54 o
   2  -7   5       17.67       19.18      0.93 o
   3  -7   5        0.01        1.43      0.42 o
   4  -7   5       39.37       36.59      2.86 o
   5  -7   5        0.13        1.73      0.79 o
   6  -7   5        8.13        5.70      1.05 o
  -6  -6   5       17.85       13.77      1.58 o
  -5  -6   5       14.94       14.75      1.19 o
  -4  -6   5       37.40       30.79      1.48 o
  -3  -6   5       32.99       26.28      1.23 o
  -2  -6   5        1.46        4.76      1.05 o
  -1  -6   5        3.53        1.08      0.56 o
   0  -6   5       17.62       23.58      2.05 o
   1  -6   5        5.12        7.13      0.76 o
   2  -6   5       53.12       39.32      1.22 o
   3  -6   5       48.12       51.34      1.44 o
   4  -6   5        0.03        0.98      0.64 o
   5  -6   5        9.46       10.01      1.17 o
   6  -6   5       14.88       14.29      2.48 o
   7  -6   5        0.68        1.66      0.86 o
  -7  -5   5        0.00        0.75      1.35 o
  -6  -5   5        4.10        6.05      0.87 o
  -5  -5   5       57.21       53.01      2.15 o
  -4  -5   5        6.84        9.30      0.88 o
  -3  -5   5        7.66        6.29      0.72 o
  -2  -5   5      321.26      321.06     11.42 o
  -1  -5   5      113.92      115.32      5.28 o
   0  -5   5       14.32       15.31      0.71 o
   1  -5   5       12.92        8.68      0.74 o
   2  -5   5      341.71      359.65      6.16 o
   3  -5   5        1.60        4.14      0.44 o
   4  -5   5       65.77       62.01      2.44 o
   5  -5   5        1.26        1.95      0.64 o
   6  -5   5       38.83       36.25      3.23 o
   7  -5   5        0.04        1.20      1.05 o
  -7  -4   5       19.28       22.71      1.75 o
  -6  -4   5       10.30       12.10      1.03 o
  -5  -4   5        7.22        5.87      0.72 o
  -4  -4   5        2.08        3.39      0.69 o
  -3  -4   5       57.40       45.74      2.07 o
  -2  -4   5       12.82        8.92      0.72 o
  -1  -4   5      163.85      152.99      2.82 o
   0  -4   5       35.44       30.18      0.90 o
   1  -4   5       95.54       80.89      1.74 o
   2  -4   5       45.34       31.30      0.96 o
   3  -4   5       86.48       79.09      3.16 o
   4  -4   5        0.53        1.32      0.46 o
   5  -4   5        7.12       14.93      1.33 o
   6  -4   5        0.98        1.12      0.68 o
   7  -4   5        0.68        1.58      0.85 o
  -8  -3   5        9.29        9.06      1.43 o
  -7  -3   5       17.79       21.45      1.69 o
  -6  -3   5        0.57        1.37      0.51 o
  -5  -3   5        6.51        8.66      0.81 o
  -4  -3   5       16.65       21.45      1.04 o
  -3  -3   5      324.13      280.91      5.72 o
  -2  -3   5        5.98        4.44      0.59 o
  -1  -3   5        0.13        0.35      0.21 o
   0  -3   5       64.36       60.53      1.35 o
   1  -3   5      252.32      293.38      4.93 o
   2  -3   5        1.62        1.20      0.24 o
   3  -3   5        1.46        1.39      0.42 o
   4  -3   5        2.20        4.92      1.22 o
   5  -3   5        4.66        3.82      0.85 o
   6  -3   5        0.24       -0.23      1.35 o
   7  -3   5        6.26        5.11      1.11 o
  -8  -2   5       14.41       17.38      1.69 o
  -7  -2   5        3.93        4.24      0.90 o
  -6  -2   5       16.57       18.35      1.10 o
  -5  -2   5      110.78       91.85      2.45 o
  -4  -2   5       26.96       28.09      1.13 o
  -3  -2   5       18.27       21.13      0.89 o
  -2  -2   5       11.10        7.19      0.55 o
  -1  -2   5       37.21       38.07      0.90 o
   0  -2   5       40.26       37.62      0.93 o
   1  -2   5      184.99      169.20      2.97 o
   2  -2   5      113.19      127.82      2.40 o
   3  -2   5       14.05       13.72      1.41 o
   4  -2   5        8.85        6.23      2.18 o
   5  -2   5       26.72       32.38      1.75 o
   6  -2   5        2.27        1.63      0.72 o
   7  -2   5        0.00        0.90      1.20 o
  -9  -1   5       24.20       28.17      2.18 o
  -8  -1   5       21.12       30.03      1.96 o
  -7  -1   5        0.03        0.51      0.58 o
  -6  -1   5        5.90        3.70      0.56 o
  -5  -1   5      299.25      290.48      5.99 o
  -4  -1   5      475.83      449.11      7.29 o
  -3  -1   5      231.29      249.81      4.21 o
  -1  -1   5     1693.97     1832.03     27.96 o
   0  -1   5       15.26        8.94      0.42 o
   1  -1   5      121.12      104.35      2.43 o
   2  -1   5      106.27       96.20      2.37 o
   3  -1   5        8.21        4.14      0.55 o
   4  -1   5        0.12        0.40      0.35 o
   5  -1   5        6.78        5.58      0.96 o
   6  -1   5        0.00        0.61      0.68 o
   7  -1   5        0.43       -0.60      1.20 o
  -9   0   5        2.66        3.51      1.05 o
  -8   0   5        3.81        3.17      0.85 o
  -7   0   5        0.60        0.18      0.50 o
  -6   0   5       45.21       50.20      2.07 o
  -5   0   5      283.66      272.56      4.74 o
  -4   0   5        5.44        8.41      0.47 o
  -3   0   5     1657.14     1883.35     28.83 o
  -2   0   5      401.91      430.87      6.88 o
  -1   0   5       44.58       39.65      0.93 o
   0   0   5      338.06      355.94      5.73 o
   1   0   5       24.09       25.51      0.95 o
   2   0   5        2.78        6.75      0.59 o
   3   0   5       65.81       50.82      2.12 o
   4   0   5        1.13        0.65      0.43 o
   5   0   5       23.32       24.74      1.58 o
   6   0   5        1.68        2.93      0.85 o
   7   0   5        7.30        8.16      2.93 o
  -9   1   5        0.23        1.35      0.85 o
  -8   1   5        1.42        0.30      0.98 o
  -7   1   5        0.16        1.20      0.64 o
  -6   1   5      275.30      296.98      5.98 o
  -5   1   5      464.96      520.61      8.45 o
  -4   1   5        2.39        2.16      0.37 o
  -3   1   5     4166.23     4728.46     71.66 o
  -2   1   5     1528.75     1592.23     24.40 o
  -1   1   5      141.33      193.05      3.96 o
   0   1   5        9.46        5.61      0.33 o
   1   1   5      656.28      614.25      9.72 o
   2   1   5        0.24        1.60      1.42 o
   3   1   5       17.64       26.03      1.91 o
   4   1   5       19.38       14.72      1.20 o
   5   1   5        1.72        1.61      0.55 o
   6   1   5        1.23        3.29      0.94 o
  -9   2   5        3.96        7.70      1.22 o
  -8   2   5        0.64        1.58      0.64 o
  -7   2   5       38.39       44.04      2.06 o
  -6   2   5       43.98       22.78      1.88 o
  -5   2   5      157.80      132.49      2.57 o
  -4   2   5        9.74        6.42      0.44 o
  -3   2   5      303.20      361.69      5.95 o
  -2   2   5     1041.51     1203.91     18.58 o
  -1   2   5      372.23      422.20      7.70 o
   0   2   5        5.90        7.87      0.43 o
   1   2   5       31.66       30.19      0.87 o
   2   2   5       14.58       13.26      0.64 o
   3   2   5      129.29      119.18      4.28 o
   4   2   5       66.85       69.21      2.22 o
   5   2   5       33.07       33.29      1.47 o
   6   2   5       24.21       23.53      1.80 o
  -9   3   5        5.27        7.03      1.15 o
  -8   3   5        0.01       -0.23      0.46 o
  -7   3   5       21.00       17.62      1.96 o
  -6   3   5        6.87        9.54      0.87 o
  -5   3   5      385.29      378.82      6.33 o
  -4   3   5      230.11      230.09      4.04 o
  -3   3   5        2.35        1.14      0.28 o
  -2   3   5        2.94        5.67      0.41 o
  -1   3   5      331.08      340.46      5.59 o
   0   3   5        9.16        4.94      0.38 o
   1   3   5       38.62       46.93      2.08 o
   2   3   5       11.33        9.29      0.61 o
   3   3   5       26.07       24.11      1.15 o
   4   3   5        6.63        9.26      0.91 o
   5   3   5        7.19        8.55      2.41 o
   6   3   5        7.45        7.97      1.80 o
  -9   4   5        3.38        3.84      0.81 o
  -8   4   5       10.95        9.04      0.92 o
  -7   4   5       28.58       34.07      1.42 o
  -6   4   5      105.56       96.16      2.93 o
  -5   4   5        5.52        6.06      0.63 o
  -4   4   5      136.96      114.22      2.31 o
  -3   4   5       31.90       30.05      1.35 o
  -2   4   5        2.22        3.37      0.36 o
  -1   4   5      107.41       89.76      2.04 o
   0   4   5       53.86       58.01      1.71 o
   1   4   5        0.03        0.00      0.35 o
   2   4   5       19.92       18.43      1.06 o
   3   4   5        6.82       10.97      1.22 o
   4   4   5        2.10        3.65      0.85 o
   5   4   5        0.31        0.98      0.85 o
  -9   5   5        4.91        3.97      0.84 o
  -8   5   5        1.50        1.26      0.72 o
  -7   5   5        0.14        1.49      0.81 o
  -6   5   5       49.09       47.11      1.67 o
  -5   5   5       22.76       23.69      1.10 o
  -4   5   5       11.81       15.66      0.89 o
  -3   5   5        2.19        2.73      0.68 o
  -2   5   5      151.02      137.70      5.28 o
  -1   5   5        0.54        0.05      0.31 o
   0   5   5       60.50       43.99      2.61 o
   1   5   5        0.72        1.19      0.40 o
   2   5   5        0.83        1.31      0.46 o
   3   5   5        2.25        2.03      0.74 o
   4   5   5        0.54        1.88      0.85 o
  -9   6   5       20.47       27.67      2.09 o
  -8   6   5       19.19       21.71      1.42 o
  -7   6   5        0.32        0.81      0.55 o
  -6   6   5        5.51        6.92      1.05 o
  -5   6   5        0.27        1.02      0.50 o
  -4   6   5       66.26       64.18      2.13 o
  -3   6   5        0.31        0.65      0.35 o
  -2   6   5        3.50        0.93      0.37 o
  -1   6   5        0.50        0.25      0.59 o
   0   6   5        1.81        3.36      0.57 o
   1   6   5        0.03        0.66      0.38 o
   2   6   5        1.70        3.07      0.66 o
   3   6   5        0.11       -0.14      0.83 o
   4   6   5        0.24        0.68      1.13 o
  -8   7   5       14.18       16.53      1.65 o
  -7   7   5       13.00       13.95      1.49 o
  -6   7   5        0.87        1.12      0.72 o
  -5   7   5       63.38       57.90      2.44 o
  -4   7   5        0.77        0.43      0.43 o
  -3   7   5       17.59       20.30      1.14 o
  -2   7   5      120.05      109.51      2.95 o
  -1   7   5        0.03        1.18      0.77 o
   0   7   5       81.15       73.96      2.31 o
   1   7   5        0.53        0.57      0.57 o
   2   7   5        0.30        1.50      0.61 o
   3   7   5        0.00        2.18      0.85 o
  -8   8   5       21.24       19.66      3.16 o
  -7   8   5        7.22        6.81      1.43 o
  -6   8   5       28.88       31.57      1.91 o
  -5   8   5       21.01       15.20      1.49 o
  -4   8   5        0.10        0.45      0.46 o
  -3   8   5       36.48       28.53      1.65 o
  -2   8   5        1.59        2.20      0.77 o
  -1   8   5       29.21       30.32      1.48 o
   0   8   5        4.55        5.55      0.81 o
   1   8   5        2.07        2.02      0.66 o
   2   8   5        3.42        3.76      1.06 o
  -7   9   5        2.37        4.39      1.15 o
  -6   9   5       14.79       16.55      1.65 o
  -5   9   5        3.73        5.34      1.06 o
  -4   9   5       21.17       19.08      1.65 o
  -3   9   5        8.60       12.33      1.13 o
  -2   9   5       90.93       78.96      2.57 o
  -1   9   5        2.46        4.82      0.80 o
   0   9   5        8.04        6.14      0.95 o
  -6  10   5        0.00        0.21      1.05 o
  -5  10   5        0.39        0.53      0.74 o
  -4  10   5        1.47        1.28      0.74 o
  -3  10   5        0.82        0.66      0.57 o
  -2  10   5        3.44        4.05      1.05 o
   0 -10   6        4.91        6.22      1.35 o
   1 -10   6        4.77        6.11      1.15 o
   2 -10   6        1.42        0.23      1.58 o
  -2  -9   6        0.20        1.51      0.90 o
  -1  -9   6       11.94       12.73      2.86 o
   0  -9   6        2.89        0.34      0.72 o
   1  -9   6       13.55       15.30      1.58 o
   2  -9   6        3.09        3.15      0.90 o
   4  -9   6        1.46        3.61      1.43 o
  -4  -8   6        2.07        1.38      0.83 o
  -3  -8   6       10.00        8.00      1.33 o
  -2  -8   6       18.53       19.30      1.75 o
  -1  -8   6       83.65       90.82      3.49 o
   0  -8   6        4.30        2.66      0.70 o
   1  -8   6       19.53       23.56      1.32 o
   2  -8   6       31.02       32.21      1.46 o
   3  -8   6        4.62        6.33      0.92 o
   4  -8   6        0.00        2.03      0.74 o
   5  -8   6        1.21        1.84      0.90 o
  -5  -7   6        7.85        8.27      2.25 o
  -4  -7   6        8.46        6.22      1.17 o
  -3  -7   6       68.10       58.14      2.07 o
  -2  -7   6       61.20       56.37      1.98 o
  -1  -7   6      137.64      123.25      3.23 o
   0  -7   6       59.11       62.92      2.25 o
   1  -7   6       15.10       17.36      1.12 o
   2  -7   6        1.43        1.10      0.48 o
   3  -7   6        1.70        4.41      0.68 o
   4  -7   6        6.94        9.47      1.17 o
   5  -7   6        2.79        3.19      0.98 o
   6  -7   6        2.16        2.37      0.90 o
  -6  -6   6        0.46       -0.32      0.63 o
  -5  -6   6        6.89        9.34      1.05 o
  -4  -6   6       44.68       42.82      1.72 o
  -3  -6   6       33.74       30.83      2.25 o
  -2  -6   6       30.56       26.84      1.44 o
  -1  -6   6       44.84       53.79      3.75 o
   0  -6   6      125.64      133.26      3.28 o
   1  -6   6        0.83        3.79      0.48 o
   2  -6   6        6.30       15.40      0.79 o
   3  -6   6       16.21       20.74      1.12 o
   4  -6   6       11.03        9.40      1.11 o
   5  -6   6        1.83        1.76      1.35 o
   6  -6   6       11.52       14.50      1.54 o
  -7  -5   6        7.25        5.78      1.15 o
  -6  -5   6        8.19        9.83      1.07 o
  -5  -5   6       42.75       37.83      1.63 o
  -4  -5   6       12.45       12.61      1.01 o
  -3  -5   6       36.78       32.45      1.38 o
  -2  -5   6       69.54       70.30      2.21 o
  -1  -5   6       70.40       64.32      1.93 o
   0  -5   6      125.58      126.48      2.55 o
   1  -5   6       86.63      109.57      2.61 o
   2  -5   6        1.65        4.93      1.09 o
   3  -5   6        3.09        6.01      0.72 o
   4  -5   6       35.87       41.34      2.02 o
   5  -5   6        1.95        3.35      0.90 o
   6  -5   6        5.13        4.77      1.01 o
  -7  -4   6        0.04       -0.36      0.72 o
  -6  -4   6       44.67       39.66      1.70 o
  -5  -4   6       49.97       43.28      1.67 o
  -4  -4   6       17.24       19.84      1.52 o
  -3  -4   6       66.61       63.98      2.08 o
  -2  -4   6        0.09        0.40      0.42 o
  -1  -4   6      157.08      145.20      3.35 o
   0  -4   6       66.95       80.88      2.97 o
   1  -4   6        2.72        0.58      0.30 o
   2  -4   6        0.11        3.10      0.62 o
   3  -4   6       14.71       12.58      0.92 o
   4  -4   6        0.56        0.64      0.58 o
   5  -4   6        0.03        0.13      0.61 o
   6  -4   6        0.04        1.64      1.28 o
   7  -4   6        0.49        1.21      1.13 o
  -8  -3   6        0.27        2.48      0.90 o
  -7  -3   6       87.62       82.11      3.29 o
  -6  -3   6       64.89       63.44      2.27 o
  -5  -3   6       15.16       14.56      1.04 o
  -4  -3   6       12.13       18.25      1.26 o
  -3  -3   6      220.78      209.12      5.64 o
  -2  -3   6      213.86      218.23      5.86 o
  -1  -3   6       15.60       20.03      0.97 o
   0  -3   6        0.60        0.95      0.26 o
   1  -3   6      195.57      201.98      3.57 o
   2  -3   6       17.13       18.44      0.95 o
   3  -3   6       27.11       29.41      1.83 o
   4  -3   6        1.00        0.02      0.42 o
   5  -3   6        0.43       -0.11      0.58 o
   6  -3   6        0.80        0.86      0.83 o
   7  -3   6        1.31        1.74      1.01 o
  -8  -2   6       23.40       28.05      2.02 o
  -7  -2   6      121.23      113.26      3.93 o
  -6  -2   6       32.70       30.78      1.35 o
  -5  -2   6       43.26       40.56      1.50 o
  -4  -2   6       46.19       38.99      1.42 o
  -3  -2   6      219.74      220.86      4.65 o
  -2  -2   6      309.36      312.20      5.18 o
  -1  -2   6      161.28      173.46      3.06 o
   0  -2   6       77.67       90.95      1.83 o
   1  -2   6      534.65      531.05      8.51 o
   2  -2   6       43.36       42.52      1.42 o
   3  -2   6        1.63        1.51      0.49 o
   4  -2   6        0.08        1.73      0.55 o
   5  -2   6        1.24        1.96      0.79 o
   6  -2   6        3.63        3.45      1.50 o
   7  -2   6        1.23        1.05      0.96 o
  -9  -1   6        8.49       12.86      1.59 o
  -8  -1   6        7.01        9.23      1.33 o
  -7  -1   6       27.09       22.68      1.65 o
  -6  -1   6        1.11        3.41      0.57 o
  -5  -1   6       44.27       47.09      1.62 o
  -4  -1   6      103.38       96.55      2.46 o
  -3  -1   6      489.97      549.25      8.77 o
  -2  -1   6       15.89       17.64      0.89 o
  -1  -1   6     1148.08     1262.90     19.48 o
   0  -1   6        6.35        8.13      0.50 o
   1  -1   6        3.96        2.76      0.66 o
   2  -1   6        4.91        3.94      0.55 o
   3  -1   6        1.13        0.51      0.83 o
   4  -1   6        1.17        2.89      0.55 o
   5  -1   6        0.01       -0.32      0.64 o
   6  -1   6        0.08       -0.36      0.72 o
  -9   0   6        8.62       11.64      1.54 o
  -8   0   6       16.20       17.98      1.59 o
  -7   0   6        2.81        3.69      0.79 o
  -6   0   6        0.28        2.91      0.68 o
  -5   0   6        1.37        0.98      0.32 o
  -4   0   6      530.40      544.47      8.80 o
  -3   0   6      738.17      934.29     14.60 o
  -2   0   6      129.97      145.16      2.66 o
  -1   0   6     5914.43     6724.72    101.75 o
   0   0   6      845.66      872.26     15.85 o
   1   0   6      111.63      127.51      2.92 o
   2   0   6        1.07        4.04      0.57 o
   3   0   6       89.10       81.55      4.62 o
   4   0   6       21.93       22.45      1.21 o
   5   0   6        1.95        2.66      0.98 o
   6   0   6        0.07       -0.64      1.58 o
  -9   1   6       12.23       15.19      1.65 o
  -8   1   6        1.84        4.90      0.96 o
  -7   1   6       27.45       21.30      2.41 o
  -6   1   6       20.23       22.30      1.69 o
  -5   1   6       18.31       22.65      0.82 o
  -4   1   6      277.29      276.36      4.71 o
  -3   1   6      201.83      222.89      3.85 o
  -2   1   6      268.06      258.65      4.39 o
  -1   1   6      159.80      161.12      2.87 o
   0   1   6      448.53      469.68      7.57 o
   1   1   6       14.18       17.34      0.84 o
   2   1   6        0.83        2.50      0.49 o
   3   1   6        3.12        7.78      1.09 o
   4   1   6        0.56        0.86      0.70 o
   5   1   6       23.75       23.92      1.59 o
   6   1   6       13.20       14.76      1.54 o
  -9   2   6        0.10        0.23      0.74 o
  -8   2   6        3.22        3.68      0.90 o
  -7   2   6       45.52       53.02      1.78 o
  -6   2   6        0.42        4.48      1.73 o
  -5   2   6       74.95       90.26      1.95 o
  -4   2   6        2.38        4.56      0.43 o
  -3   2   6      548.23      539.09      8.67 o
  -2   2   6      774.08      797.95     12.54 o
  -1   2   6       44.25       38.85      1.50 o
   0   2   6        9.26        7.21      0.48 o
   1   2   6       62.65       57.20      1.90 o
   2   2   6       67.75       62.16      1.85 o
   3   2   6        4.52        7.27      0.86 o
   4   2   6        0.89        1.25      0.52 o
   5   2   6        3.30        2.02      0.94 o
   6   2   6        1.80        2.10      1.35 o
  -9   3   6        5.64        6.91      1.22 o
  -8   3   6       38.97       41.84      1.67 o
  -7   3   6       21.38       19.89      1.16 o
  -6   3   6        3.21        5.46      0.63 o
  -5   3   6       75.86       79.68      3.10 o
  -4   3   6      312.10      300.41      5.96 o
  -3   3   6       70.35       76.05      1.82 o
  -2   3   6        0.53        0.10      0.21 o
  -1   3   6        6.75       11.29      0.54 o
   0   3   6        3.12        3.90      0.38 o
   1   3   6       26.80       22.09      0.82 o
   2   3   6        4.94        5.80      0.66 o
   3   3   6        0.01        0.24      0.50 o
   4   3   6       13.72       13.91      1.65 o
   5   3   6        0.12        1.05      0.85 o
  -9   4   6       40.17       46.12      2.78 o
  -8   4   6        3.96        4.60      0.78 o
  -7   4   6        8.00        8.95      0.87 o
  -6   4   6        3.52        3.58      0.56 o
  -5   4   6       10.83       12.72      0.78 o
  -4   4   6      332.80      290.39      5.81 o
  -3   4   6       20.36       23.31      0.82 o
  -2   4   6       16.48       14.82      0.67 o
  -1   4   6       54.79       41.21      1.38 o
   0   4   6      139.53      135.77      5.74 o
   1   4   6        1.96        2.89      0.54 o
   2   4   6        1.56        2.04      0.90 o
   3   4   6        4.41        7.81      1.11 o
   4   4   6        0.99        0.98      0.74 o
   5   4   6        0.19        1.39      0.90 o
  -9   5   6       44.02       48.12      2.00 o
  -8   5   6       44.54       49.27      1.91 o
  -7   5   6       44.03       43.80      1.71 o
  -6   5   6       39.47       41.34      1.63 o
  -5   5   6        0.40        0.97      0.44 o
  -4   5   6       20.93       15.48      1.01 o
  -3   5   6        8.51        9.44      0.78 o
  -2   5   6       61.31       65.42      3.82 o
  -1   5   6        0.39        0.15      0.35 o
   0   5   6        6.86        5.32      0.68 o
   1   5   6        2.03        3.36      0.57 o
   2   5   6        6.03        5.53      1.01 o
   3   5   6        1.09        3.58      0.90 o
   4   5   6        6.31        8.77      1.43 o
  -9   6   6       23.71       19.43      1.48 o
  -8   6   6        1.97        2.25      0.85 o
  -7   6   6      131.95      142.67      4.57 o
  -6   6   6       35.65       32.55      1.81 o
  -5   6   6       28.54       25.12      1.88 o
  -4   6   6        6.62        7.65      0.75 o
  -3   6   6       93.21       87.98      3.22 o
  -2   6   6       31.83       21.93      1.34 o
  -1   6   6        2.33        3.51      0.60 o
   0   6   6       28.41       23.96      1.23 o
   1   6   6        0.25        0.64      0.59 o
   2   6   6       47.63       52.66      2.50 o
   3   6   6        0.08        1.65      0.85 o
  -8   7   6       32.68       32.33      2.25 o
  -7   7   6       10.16       11.11      1.43 o
  -6   7   6       64.47       65.48      2.76 o
  -5   7   6        4.20        5.59      0.98 o
  -4   7   6       10.13       11.24      1.28 o
  -3   7   6       86.26       74.72      2.31 o
  -2   7   6        0.83        0.55      0.59 o
  -1   7   6       30.32       27.49      1.36 o
   0   7   6        1.41        1.25      0.55 o
   1   7   6       26.43       24.74      1.90 o
   2   7   6        1.51        1.32      0.79 o
  -8   8   6        0.42        0.00      0.79 o
  -7   8   6        6.30        7.25      1.26 o
  -6   8   6       20.92       23.38      5.86 o
  -5   8   6        0.28        0.53      0.64 o
  -4   8   6       94.66       91.07      2.72 o
  -3   8   6        1.58        1.80      0.61 o
  -2   8   6        0.99        0.19      0.59 o
  -1   8   6        2.58        3.94      0.71 o
   0   8   6       53.59       42.66      3.46 o
   1   8   6        0.99        2.10      0.96 o
  -7   9   6        3.12        3.18      1.01 o
  -6   9   6        0.68        2.21      0.90 o
  -5   9   6       27.30       30.90      2.18 o
  -4   9   6        7.63        5.56      1.06 o
  -3   9   6        4.24        5.61      1.35 o
  -2   9   6        0.76        1.37      0.63 o
  -1   9   6        3.06        2.58      0.77 o
   0   9   6        0.38        1.32      0.68 o
  -5  10   6        0.38        1.35      0.85 o
  -4  10   6        6.27        7.06      1.22 o
  -3  10   6        4.14        4.02      0.84 o
  -2  -9   7        0.31        0.81      0.83 o
  -1  -9   7        0.10        0.50      0.83 o
   0  -9   7       17.79       15.23      1.62 o
   1  -9   7       10.33       15.03      2.41 o
   2  -9   7        0.77        2.41      1.50 o
   3  -9   7        1.65        1.95      1.20 o
  -4  -8   7        1.65        2.40      0.90 o
  -3  -8   7        3.68        4.62      1.05 o
  -2  -8   7        0.30        0.15      0.72 o
  -1  -8   7       47.05       36.36      1.67 o
   0  -8   7       16.92       18.26      1.27 o
   1  -8   7       98.41       98.52      2.90 o
   2  -8   7       36.82       35.05      2.56 o
   3  -8   7       17.42       25.62      1.75 o
   4  -8   7        8.92       11.11      1.33 o
  -5  -7   7        0.04       -0.49      0.98 o
  -4  -7   7        0.57        1.11      0.94 o
  -3  -7   7       13.85       16.76      1.23 o
  -2  -7   7       37.32       27.36      1.43 o
  -1  -7   7        0.11        1.12      0.55 o
   0  -7   7       57.62       50.33      2.03 o
   1  -7   7        9.71       12.85      1.03 o
   2  -7   7        0.28        1.00      0.52 o
   3  -7   7        0.08        1.60      0.57 o
   4  -7   7        0.65        2.61      0.79 o
   5  -7   7        1.30        2.18      0.85 o
  -6  -6   7        0.00        1.17      0.71 o
  -5  -6   7        5.81        5.77      0.88 o
  -4  -6   7        2.83        4.86      0.95 o
  -3  -6   7       75.29       72.97      2.32 o
  -2  -6   7        0.84        1.93      0.68 o
  -1  -6   7        1.68        0.76      0.49 o
   0  -6   7        7.07        5.87      0.78 o
   1  -6   7       19.04       28.31      1.73 o
   2  -6   7       75.91       62.66      2.02 o
   3  -6   7        2.84        3.07      0.66 o
   4  -6   7        1.44        1.46      0.68 o
   5  -6   7        2.08        2.63      0.96 o
   6  -6   7        2.23        1.80      1.35 o
  -6  -5   7        3.11        4.16      0.81 o
  -5  -5   7        8.56        8.00      1.18 o
  -4  -5   7       51.95       45.44      2.17 o
  -3  -5   7      107.83       97.48      3.44 o
  -2  -5   7       13.26       12.64      1.24 o
  -1  -5   7       38.40       38.46      1.47 o
   0  -5   7        0.95        0.10      0.40 o
   1  -5   7       44.40       46.84      1.72 o
   2  -5   7        2.16        0.61      0.46 o
   3  -5   7        1.10        2.13      0.57 o
   4  -5   7        2.02        2.66      1.05 o
   5  -5   7        6.40        7.66      1.95 o
   6  -5   7        0.01        2.02      0.90 o
  -7  -4   7        0.42       -0.53      1.43 o
  -6  -4   7        3.20        3.81      0.77 o
  -5  -4   7       90.53       86.67      3.95 o
  -4  -4   7      150.06      144.90      3.61 o
  -3  -4   7       94.38       89.78      2.51 o
  -2  -4   7       81.50       88.43      2.37 o
  -1  -4   7       65.32       63.21      1.86 o
   0  -4   7        1.57        1.68      0.43 o
   1  -4   7        7.61        3.44      0.57 o
   2  -4   7        4.37        3.68      0.60 o
   3  -4   7        5.44        4.52      0.69 o
   4  -4   7        0.07       -0.30      0.60 o
   5  -4   7        7.66        9.77      1.28 o
   6  -4   7        0.51        1.04      0.83 o
  -8  -3   7       14.96       18.73      1.88 o
  -7  -3   7       86.11       83.88      3.35 o
  -6  -3   7       98.87      107.50      3.06 o
  -5  -3   7      376.58      352.14      7.34 o
  -4  -3   7      108.45       92.77      2.57 o
  -3  -3   7      157.69      147.09      6.82 o
  -2  -3   7      383.57      365.35      7.30 o
  -1  -3   7      241.97      251.11      4.39 o
   0  -3   7      147.52      157.94      2.99 o
   1  -3   7        7.36        8.32      0.75 o
   2  -3   7       89.90       85.22      2.91 o
   3  -3   7      166.58      163.74      4.88 o
   4  -3   7        0.60        0.85      0.52 o
   5  -3   7       15.22       11.54      1.37 o
   6  -3   7        0.23        0.30      0.74 o
  -8  -2   7        7.06        8.09      1.35 o
  -7  -2   7      102.66       93.92      3.45 o
  -6  -2   7       73.74       72.18      2.59 o
  -5  -2   7       87.47       77.49      2.99 o
  -4  -2   7       13.47       12.94      0.86 o
  -3  -2   7       10.39       13.48      0.86 o
  -2  -2   7        9.76        9.38      0.71 o
  -1  -2   7      208.22      218.94      3.85 o
   0  -2   7       19.49       18.13      0.67 o
   1  -2   7       26.85       24.83      1.07 o
   2  -2   7        2.92        5.00      1.04 o
   3  -2   7       41.88       33.24      2.30 o
   4  -2   7       16.60       20.68      1.54 o
   5  -2   7        3.89        4.35      0.98 o
   6  -2   7        2.48        2.03      0.96 o
  -9  -1   7        0.49        0.15      1.28 o
  -8  -1   7       48.18       51.39      6.24 o
  -7  -1   7       32.71       29.95      1.75 o
  -6  -1   7       28.53       23.75      1.27 o
  -5  -1   7       16.32       18.53      1.01 o
  -4  -1   7       98.14       79.66      4.82 o
  -2  -1   7      124.22      117.40      2.34 o
  -1  -1   7       99.11      127.22      2.40 o
   0  -1   7       60.03       47.43      1.47 o
   1  -1   7     1771.39     1780.90     31.83 o
   2  -1   7       51.16       43.77      1.55 o
   3  -1   7      179.15      154.21      3.70 o
   4  -1   7       11.46       10.86      0.95 o
   5  -1   7        0.48        0.67      1.05 o
   6  -1   7        0.00        1.84      0.79 o
  -9   0   7       10.79       12.76      2.03 o
  -8   0   7       10.87       15.77      1.54 o
  -7   0   7       54.36       53.27      2.63 o
  -6   0   7       38.48       45.50      1.62 o
  -5   0   7       24.42       19.53      1.34 o
  -4   0   7       42.67       34.88      1.82 o
  -3   0   7        5.55        5.17      0.44 o
  -2   0   7      990.59     1060.29     16.51 o
  -1   0   7        6.30        5.72      0.42 o
   0   0   7      154.65      153.51      3.40 o
   1   0   7      266.31      273.45      7.30 o
   2   0   7      236.39      197.22      7.09 o
   3   0   7        3.72        4.91      0.91 o
   4   0   7       30.73       25.46      1.32 o
   5   0   7        6.91        9.65      1.28 o
   6   0   7        0.33        0.24      0.75 o
  -9   1   7       11.60       14.89      1.59 o
  -8   1   7       16.49       19.49      1.65 o
  -7   1   7        0.30        0.38      0.58 o
  -6   1   7       44.13       43.85      1.91 o
  -5   1   7      184.09      182.61      6.52 o
  -4   1   7        0.51        0.49      0.28 o
  -3   1   7       12.16       14.11      0.74 o
  -2   1   7       50.84       33.35      0.97 o
  -1   1   7      120.69      109.65      2.57 o
   0   1   7      278.81      263.83      5.34 o
   1   1   7      174.47      155.58      8.94 o
   2   1   7       11.63        7.32      0.75 o
   3   1   7        4.21        2.77      0.55 o
   4   1   7        0.16        0.80      0.52 o
   5   1   7        0.09        1.20      0.74 o
  -9   2   7        2.47        2.38      0.83 o
  -8   2   7       11.56       14.52      1.49 o
  -7   2   7        5.94        9.21      1.20 o
  -6   2   7       89.59       70.33      2.02 o
  -5   2   7      124.42      128.34      4.73 o
  -4   2   7       40.02       43.09      1.18 o
  -3   2   7       12.06       17.53      0.71 o
  -2   2   7      487.24      481.65      7.82 o
  -1   2   7      417.77      417.79      6.88 o
   0   2   7        5.82        7.08      0.67 o
   1   2   7       17.80       19.72      0.95 o
   2   2   7       46.50       42.76      1.52 o
   3   2   7       33.99       32.66      2.24 o
   4   2   7        0.24        1.47      0.55 o
   5   2   7        7.26        7.78      1.28 o
  -9   3   7        0.24        1.43      0.85 o
  -8   3   7        0.01        0.75      0.64 o
  -7   3   7      117.83      111.77      2.94 o
  -6   3   7      125.17      121.31      3.01 o
  -5   3   7       40.33       35.91      1.58 o
  -4   3   7       36.15       35.38      1.07 o
  -3   3   7      113.01      121.08      2.77 o
  -2   3   7      127.41      120.10      2.65 o
  -1   3   7        5.89        4.85      0.44 o
   0   3   7        5.80        6.43      0.61 o
   1   3   7        4.10        4.29      0.56 o
   2   3   7        7.88        7.38      1.01 o
   3   3   7        2.02        2.18      0.83 o
   4   3   7        1.88        3.61      0.96 o
   5   3   7        0.31        0.90      1.35 o
  -9   4   7        1.06        1.82      0.90 o
  -8   4   7       69.02       62.36      2.13 o
  -7   4   7      151.43      156.95      3.84 o
  -6   4   7      185.37      187.88      7.80 o
  -5   4   7       42.81       55.11      1.78 o
  -4   4   7       13.41       10.03      0.66 o
  -3   4   7       29.23       27.67      1.14 o
  -2   4   7        4.23        3.11      0.46 o
  -1   4   7        1.72        0.65      0.35 o
   0   4   7       21.10       20.28      1.80 o
   1   4   7       24.63       26.28      1.49 o
   2   4   7        4.42        6.83      1.01 o
   3   4   7       16.04       18.94      1.65 o
   4   4   7        0.32        1.41      0.79 o
  -9   5   7        0.00        0.23      0.56 o
  -8   5   7      178.72      161.03      5.75 o
  -7   5   7      129.19      137.63      6.96 o
  -6   5   7      243.21      224.11      7.22 o
  -5   5   7      473.76      489.26     19.69 o
  -4   5   7       11.64       16.34      1.09 o
  -3   5   7        0.36        0.72      0.74 o
  -2   5   7       55.51       54.54      3.39 o
  -1   5   7       20.91       26.16      1.21 o
   0   5   7       18.18       16.01      1.06 o
   1   5   7        0.07       -0.27      0.53 o
   2   5   7        7.56        8.80      1.22 o
   3   5   7        0.01        0.67      1.20 o
  -9   6   7       15.16       12.46      1.54 o
  -8   6   7        5.78        5.98      1.11 o
  -7   6   7        4.05        7.68      1.19 o
  -6   6   7      141.92      144.89      4.57 o
  -5   6   7      134.18      137.82      7.97 o
  -4   6   7      138.12      133.87      3.84 o
  -3   6   7        1.67        0.96      0.42 o
  -2   6   7       14.36        9.60      1.09 o
  -1   6   7      114.69       99.37      2.74 o
   0   6   7        4.35        4.85      2.10 o
   1   6   7       36.48       32.30      2.03 o
   2   6   7        0.28        1.95      0.85 o
   3   6   7       14.13       14.91      1.69 o
  -8   7   7       12.33       14.47      1.58 o
  -7   7   7       58.97       60.94      2.76 o
  -6   7   7        0.27        0.60      0.98 o
  -5   7   7       27.53       23.61      1.75 o
  -4   7   7       30.84       28.94      1.36 o
  -3   7   7        1.05        1.69      0.56 o
  -2   7   7       65.21       67.90      2.89 o
  -1   7   7        4.17        3.08      0.65 o
   0   7   7        2.90        5.35      1.06 o
   1   7   7        0.08        0.60      1.05 o
   2   7   7        8.54        6.49      1.26 o
  -7   8   7        0.00        0.73      0.98 o
  -6   8   7       14.19       15.60      1.65 o
  -5   8   7        0.98        1.11      0.68 o
  -4   8   7        2.72        4.59      0.96 o
  -3   8   7       18.38       21.00      1.38 o
  -2   8   7       48.81       40.49      1.74 o
  -1   8   7        3.17        2.14      0.65 o
   0   8   7        5.85        5.86      1.22 o
  -6   9   7        0.22       -0.32      0.64 o
  -5   9   7        0.09        0.60      0.74 o
  -4   9   7        4.16        3.78      0.90 o
  -3   9   7       11.87       12.78      1.21 o
  -2   9   7        7.46        8.44      1.03 o
  -1   9   7        0.64        2.12      0.75 o
  -1  -9   8        0.11       -0.40      0.79 o
   0  -9   8        0.00       -0.30      1.35 o
   1  -9   8       10.52       10.82      2.41 o
   2  -9   8        0.66        2.50      1.05 o
  -3  -8   8        0.81        1.18      1.35 o
  -2  -8   8        7.28        8.43      1.05 o
  -1  -8   8        7.69       12.43      1.11 o
   0  -8   8        3.47        2.63      0.98 o
   1  -8   8        5.47        6.13      1.28 o
   2  -8   8       24.56       22.64      1.84 o
   3  -8   8        0.17        3.01      1.20 o
   4  -8   8        4.90        8.31      1.22 o
  -4  -7   8        0.56        1.58      0.97 o
  -3  -7   8        2.02        2.12      0.85 o
  -2  -7   8        0.14        0.00      0.74 o
  -1  -7   8       52.56       44.07      1.81 o
   0  -7   8       25.01       28.47      2.56 o
   1  -7   8        3.08        4.03      0.96 o
   2  -7   8        3.07        2.29      1.50 o
   3  -7   8        4.26        6.53      0.89 o
   4  -7   8        7.17       10.21      1.65 o
  -5  -6   8        4.56        4.81      0.81 o
  -4  -6   8        4.10        7.88      1.12 o
  -3  -6   8        5.88        3.98      0.74 o
  -2  -6   8       17.13       20.07      1.27 o
  -1  -6   8       35.20       30.27      1.37 o
   0  -6   8        9.15       10.90      2.48 o
   1  -6   8        6.09       11.96      1.33 o
   2  -6   8        0.33        1.27      0.57 o
   3  -6   8        0.61        0.33      0.54 o
   4  -6   8        0.48        2.17      1.88 o
   5  -6   8        1.00        1.28      0.85 o
  -6  -5   8        1.76        2.56      0.73 o
  -5  -5   8       12.80       15.93      1.70 o
  -4  -5   8       28.97       28.83      1.38 o
  -3  -5   8        6.20        7.21      0.84 o
  -2  -5   8      300.29      294.33      6.32 o
  -1  -5   8        0.23       -0.10      0.42 o
   0  -5   8      150.35      128.55      4.08 o
   1  -5   8       51.42       48.73      1.72 o
   2  -5   8        0.10        1.29      0.62 o
   3  -5   8        0.00        0.55      0.52 o
   4  -5   8        8.78       10.59      1.33 o
   5  -5   8        0.01        0.75      0.85 o
  -7  -4   8        0.01        0.20      0.79 o
  -6  -4   8        2.27        1.31      0.63 o
  -5  -4   8       17.02       19.90      1.32 o
  -4  -4   8      133.80      128.92      3.38 o
  -3  -4   8      200.59      195.17      4.50 o
  -2  -4   8       15.39       14.25      0.99 o
  -1  -4   8      179.39      184.58      4.17 o
   0  -4   8      117.87      133.83      5.93 o
   1  -4   8       22.00       12.27      0.95 o
   2  -4   8        1.10        0.66      0.72 o
   3  -4   8        0.49        2.37      0.61 o
   4  -4   8        5.68        3.74      0.90 o
   5  -4   8       22.32       22.70      1.86 o
  -8  -3   8        6.72        7.81      1.80 o
  -7  -3   8       56.67       49.90      2.50 o
  -6  -3   8       31.57       31.55      1.50 o
  -5  -3   8      514.14      489.51     11.72 o
  -4  -3   8      430.53      393.83      8.06 o
  -3  -3   8      706.38      695.78     16.39 o
  -2  -3   8       70.04       72.24      2.18 o
  -1  -3   8      193.44      190.72      4.04 o
   0  -3   8      181.58      180.82      4.46 o
   1  -3   8       17.28       19.47      1.15 o
   2  -3   8       14.13       17.79      1.75 o
   3  -3   8       23.23       26.04      1.33 o
   4  -3   8        0.11        0.41      0.55 o
   5  -3   8        4.13        4.90      2.03 o
  -8  -2   8        6.08        7.51      1.33 o
  -7  -2   8       24.62       26.82      1.96 o
  -6  -2   8       85.79       77.81      2.40 o
  -5  -2   8        0.08        1.22      0.49 o
  -4  -2   8      169.30      143.47      8.07 o
  -3  -2   8       14.87       19.60      0.97 o
  -2  -2   8        4.80        5.08      0.44 o
  -1  -2   8       23.15       22.51      1.67 o
   0  -2   8        4.27        4.37      0.60 o
   1  -2   8      122.51      134.60      4.63 o
   2  -2   8        0.03       -0.03      0.49 o
   3  -2   8      241.67      211.02      4.83 o
   4  -2   8       38.69       41.39      2.07 o
   5  -2   8       17.69       18.31      1.69 o
  -8  -1   8       26.09       30.74      1.91 o
  -7  -1   8       41.64       44.54      4.66 o
  -6  -1   8       51.89       59.32      1.97 o
  -5  -1   8      318.96      283.98      6.01 o
  -4  -1   8      135.88      120.91      2.97 o
  -3  -1   8      254.14      244.90      5.16 o
  -2  -1   8      176.69      147.87      2.81 o
  -1  -1   8        4.44        3.28      0.52 o
   0  -1   8       23.98       24.28      1.07 o
   1  -1   8       10.53        6.50      0.74 o
   2  -1   8       31.52       27.21      1.24 o
   3  -1   8       55.04       56.41      1.97 o
   4  -1   8        8.17        8.60      0.92 o
   5  -1   8        5.36        5.73      1.20 o
  -9   0   8        1.37        1.43      0.96 o
  -8   0   8       34.02       32.13      2.01 o
  -7   0   8       11.23       15.93      1.48 o
  -6   0   8       30.70       36.42      1.44 o
  -5   0   8       10.34        5.87      0.66 o
  -4   0   8       71.16       71.09      1.66 o
  -3   0   8       12.26       12.79      0.66 o
  -2   0   8       31.40       34.81      1.02 o
  -1   0   8       22.53       20.88      0.95 o
   0   0   8       18.23       18.88      1.03 o
   1   0   8        7.84       11.15      0.86 o
   2   0   8      160.82      140.63      3.47 o
   3   0   8        2.05        1.65      0.52 o
   4   0   8        7.88        7.78      0.89 o
   5   0   8        2.40        5.29      1.43 o
  -9   1   8        6.20        9.85      1.43 o
  -8   1   8        0.10        0.68      0.74 o
  -7   1   8       12.36       15.37      1.38 o
  -6   1   8      127.02      116.03      3.67 o
  -5   1   8       15.28       14.86      0.76 o
  -4   1   8      117.26      129.04      2.61 o
  -3   1   8      306.52      274.58      4.78 o
  -2   1   8      360.05      356.99      7.04 o
  -1   1   8        2.62        2.03      0.46 o
   0   1   8      175.16      164.30      6.92 o
   1   1   8       54.31       43.84      1.86 o
   2   1   8        6.82        5.79      0.76 o
   3   1   8       13.10       18.49      1.45 o
   4   1   8        0.14        0.77      0.56 o
   5   1   8        0.80        1.42      0.90 o
  -9   2   8       18.22       21.67      2.18 o
  -8   2   8        0.34        1.65      0.74 o
  -7   2   8       10.87       16.89      1.43 o
  -6   2   8       18.28       13.67      0.91 o
  -5   2   8      161.76      169.17      3.44 o
  -4   2   8      240.34      218.71      4.02 o
  -3   2   8        0.03        1.69      0.40 o
  -2   2   8      366.20      360.21      6.10 o
  -1   2   8       66.08       61.94      1.84 o
   0   2   8       20.81       25.20      1.12 o
   1   2   8       54.75       44.00      1.97 o
   2   2   8        7.37        8.99      0.86 o
   3   2   8       23.64       21.82      1.28 o
   4   2   8        3.92        6.34      1.06 o
  -9   3   8        2.19        2.07      0.90 o
  -8   3   8        2.87        3.77      1.28 o
  -7   3   8        2.84        1.95      0.74 o
  -6   3   8       18.62       22.03      1.72 o
  -5   3   8      221.22      226.28      4.19 o
  -4   3   8       83.52       78.62      1.86 o
  -3   3   8      131.64      140.86      2.83 o
  -2   3   8        5.04        4.68      0.56 o
  -1   3   8      100.55       94.52      2.47 o
   0   3   8        2.23        0.35      0.41 o
   1   3   8       17.46       18.19      1.49 o
   2   3   8        0.02        0.75      0.90 o
   3   3   8        2.33        2.33      0.85 o
   4   3   8        2.22        4.66      1.01 o
  -9   4   8        1.25        1.49      0.90 o
  -8   4   8        6.72        7.36      0.92 o
  -7   4   8        0.41        1.60      0.56 o
  -6   4   8      409.63      425.27      8.41 o
  -5   4   8      420.46      410.53      9.14 o
  -4   4   8     1252.43     1283.01     23.26 o
  -3   4   8      830.86      831.71     15.55 o
  -2   4   8       27.30       33.81      1.36 o
  -1   4   8       32.88       26.48      1.52 o
   0   4   8       13.48       12.26      1.28 o
   1   4   8       10.62       11.33      1.33 o
   2   4   8        2.66        5.51      1.28 o
   3   4   8        0.05        1.57      0.72 o
  -9   5   8        0.44        2.44      1.43 o
  -8   5   8       18.14       22.82      1.49 o
  -7   5   8       30.37       29.23      1.47 o
  -6   5   8       13.27       13.74      1.33 o
  -5   5   8        0.69        0.56      0.38 o
  -4   5   8       75.70       71.15      3.38 o
  -3   5   8      342.36      381.42     11.12 o
  -2   5   8      154.27      156.58      8.17 o
  -1   5   8        6.11       14.55      3.31 o
   0   5   8       34.69       29.78      1.75 o
   1   5   8       30.50       26.68      1.90 o
   2   5   8        4.03        3.04      0.90 o
   3   5   8       10.87       11.12      2.48 o
  -8   6   8        1.66        2.87      0.90 o
  -7   6   8       64.39       59.66      2.66 o
  -6   6   8       29.46       32.82      1.86 o
  -5   6   8      330.44      337.34      8.66 o
  -4   6   8       45.51       46.01      2.51 o
  -3   6   8       38.31       44.71      1.68 o
  -2   6   8       26.45       30.98      1.38 o
  -1   6   8        0.66        1.58      0.74 o
   0   6   8       17.99       19.70      1.69 o
   1   6   8        9.55       12.98      2.48 o
   2   6   8        1.20        3.58      1.01 o
  -8   7   8        0.01        1.09      0.90 o
  -7   7   8       13.27       13.97      1.59 o
  -6   7   8        1.80        2.96      0.90 o
  -5   7   8        2.82        2.05      0.79 o
  -4   7   8       22.86       24.50      1.38 o
  -3   7   8        0.00        1.02      0.89 o
  -2   7   8        3.26        1.42      0.57 o
  -1   7   8       10.73       13.70      2.33 o
   0   7   8       39.11       31.88      2.13 o
   1   7   8        0.05        0.42      0.79 o
  -7   8   8       17.11       21.22      1.91 o
  -6   8   8        0.29        0.34      0.83 o
  -5   8   8        2.28        3.75      1.13 o
  -4   8   8        0.01        0.47      0.63 o
  -3   8   8        2.68        5.74      0.83 o
  -2   8   8        0.52       -0.20      0.52 o
  -1   8   8        8.10        8.88      1.38 o
   0   8   8        0.51        2.18      0.96 o
  -5   9   8        0.56        0.71      0.83 o
  -4   9   8        1.89        3.16      1.20 o
  -3   9   8        0.16        1.05      0.64 o
  -2  -8   9        3.65        4.60      1.01 o
  -1  -8   9        0.93        3.25      1.01 o
   0  -8   9        1.92        3.12      1.01 o
   1  -8   9       15.67       16.30      1.69 o
   2  -8   9        9.30       11.07      1.48 o
  -4  -7   9       11.62       12.35      1.24 o
  -3  -7   9        1.56        1.31      0.66 o
  -2  -7   9       11.84       14.91      1.35 o
  -1  -7   9        2.42        4.46      1.01 o
   0  -7   9        0.00        0.96      0.75 o
   1  -7   9        6.41        7.04      1.15 o
   2  -7   9        1.22        6.26      1.17 o
   3  -7   9        0.70        2.71      1.20 o
  -5  -6   9        0.02        0.60      0.75 o
  -4  -6   9       11.02       12.36      1.17 o
  -3  -6   9       28.74       29.36      1.78 o
  -2  -6   9        2.91        0.92      0.68 o
  -1  -6   9        9.01       13.91      1.48 o
   0  -6   9      137.72      135.95      6.24 o
   1  -6   9        5.50        3.31      0.96 o
   2  -6   9      100.37      100.16      2.92 o
   3  -6   9        8.53        7.69      0.95 o
   4  -6   9        2.36        3.41      1.01 o
  -6  -5   9        3.11        3.43      0.86 o
  -5  -5   9        5.01        6.42      0.91 o
  -4  -5   9        0.00        0.27      0.49 o
  -3  -5   9       21.32       20.07      1.93 o
  -2  -5   9       31.42       34.66      2.21 o
  -1  -5   9       30.05       28.02      1.80 o
   0  -5   9       13.97       18.51      2.41 o
   1  -5   9       25.88       20.67      1.22 o
   2  -5   9       54.05       58.79      2.27 o
   3  -5   9       11.90       17.70      1.30 o
   4  -5   9        1.34        1.35      0.85 o
  -7  -4   9        7.98        8.99      1.16 o
  -6  -4   9        7.12        7.90      1.26 o
  -5  -4   9       32.27       33.43      1.56 o
  -4  -4   9        7.03        7.58      0.87 o
  -3  -4   9      669.53      684.35     13.25 o
  -2  -4   9      318.36      303.56      6.42 o
  -1  -4   9      714.24      701.73     16.77 o
   0  -4   9       47.00       59.25      2.54 o
   1  -4   9      174.41      152.73      7.19 o
   2  -4   9       29.77       28.03      1.41 o
   3  -4   9        0.34        0.68      0.60 o
   4  -4   9        6.06        6.82      1.17 o
   5  -4   9        1.87        2.18      0.85 o
  -7  -3   9        0.57        1.50      0.85 o
  -6  -3   9       15.72       15.75      1.66 o
  -5  -3   9      135.12      134.09      3.53 o
  -4  -3   9       72.17       67.09      2.19 o
  -3  -3   9      104.48       91.06      2.56 o
  -2  -3   9       60.02       58.08      2.14 o
  -1  -3   9       10.60       13.32      1.26 o
   0  -3   9       24.61       24.58      1.21 o
   1  -3   9       22.82       28.06      2.08 o
   2  -3   9        4.14        5.98      1.09 o
   3  -3   9        1.56        1.25      0.57 o
   4  -3   9        2.27        3.99      1.13 o
   5  -3   9       17.45       17.60      2.78 o
  -8  -2   9        0.51        1.29      0.90 o
  -7  -2   9        0.01        0.50      0.68 o
  -6  -2   9      104.19      100.08      2.89 o
  -5  -2   9       17.39       21.95      1.30 o
  -4  -2   9        0.05        0.59      0.46 o
  -3  -2   9      386.37      361.45      8.59 o
  -2  -2   9       91.20       83.72      2.48 o
  -1  -2   9      175.11      174.68      7.44 o
   0  -2   9        6.43        5.62      0.68 o
   1  -2   9       13.87       16.77      1.09 o
   2  -2   9        9.82        7.40      0.84 o
   3  -2   9        0.49        1.68      0.60 o
   4  -2   9        7.85       10.08      1.24 o
   5  -2   9       20.66       20.72      2.78 o
  -8  -1   9        2.10        0.86      0.83 o
  -7  -1   9        4.36        5.82      1.01 o
  -6  -1   9      130.06      131.14      3.41 o
  -5  -1   9        3.24        1.80      0.52 o
  -4  -1   9        5.27        5.71      0.78 o
  -3  -1   9       50.12       44.28      1.58 o
  -2  -1   9      239.84      226.57      6.38 o
  -1  -1   9        9.25        8.27      0.75 o
   0  -1   9        2.70        3.87      0.61 o
   1  -1   9       58.63       52.31      1.91 o
   2  -1   9        0.57        0.95      0.52 o
   3  -1   9        8.12        9.34      1.88 o
   4  -1   9        2.53        3.14      0.71 o
   5  -1   9        5.60        6.13      1.58 o
  -8   0   9       25.93       22.63      1.81 o
  -7   0   9       48.97       53.90      2.44 o
  -6   0   9       12.39       19.80      1.22 o
  -5   0   9        1.85        2.20      0.52 o
  -4   0   9      130.98      119.95      3.44 o
  -3   0   9        0.37        0.79      0.33 o
  -2   0   9       38.00       44.63      2.10 o
  -1   0   9      151.86      135.11      7.40 o
   0   0   9        1.88        4.04      0.62 o
   1   0   9        8.67       12.91      0.98 o
   2   0   9       69.77       60.65      2.44 o
   3   0   9       37.67       37.41      1.73 o
   4   0   9        1.05        2.19      1.36 o
  -9   1   9        0.84        1.71      0.90 o
  -8   1   9       59.76       52.60      2.54 o
  -7   1   9       73.10       75.95      2.98 o
  -6   1   9        1.17        0.79      0.49 o
  -5   1   9       41.41       41.09      1.86 o
  -4   1   9      310.10      302.19      9.24 o
  -3   1   9      133.57      123.32      2.54 o
  -2   1   9        1.84        1.74      0.51 o
  -1   1   9        1.68        3.00      0.52 o
   0   1   9      466.66      431.13     12.41 o
   1   1   9        2.15        1.57      0.55 o
   2   1   9       42.10       34.21      1.49 o
   3   1   9        9.76       10.43      1.03 o
   4   1   9        3.23        3.02      0.74 o
  -9   2   9        1.13        1.28      0.90 o
  -8   2   9        9.52       12.99      1.50 o
  -7   2   9        0.22        2.10      0.64 o
  -6   2   9        6.73        7.31      0.96 o
  -5   2   9       38.14       35.87      1.36 o
  -4   2   9        6.39       10.59      0.69 o
  -3   2   9      205.10      221.27      4.09 o
  -2   2   9       18.95       20.87      1.09 o
  -1   2   9       50.10       45.89      1.58 o
   0   2   9       40.79       42.50      1.89 o
   1   2   9      143.53      137.12      3.43 o
   2   2   9        0.02        0.69      0.55 o
   3   2   9       31.91       29.85      1.95 o
   4   2   9        1.36        3.42      0.89 o
  -9   3   9        0.22        0.97      0.90 o
  -8   3   9        4.32        5.12      1.06 o
  -7   3   9        0.01        0.31      1.05 o
  -6   3   9       20.71       21.15      1.18 o
  -5   3   9       11.61       13.80      0.79 o
  -4   3   9      202.22      229.40      4.89 o
  -3   3   9      260.03      251.58      4.57 o
  -2   3   9      969.84      984.17     18.08 o
  -1   3   9      724.21      723.21     13.63 o
   0   3   9      191.70      192.76      9.17 o
   1   3   9       57.17       58.55      4.13 o
   2   3   9        7.23        5.91      1.35 o
   3   3   9        0.15        0.58      1.28 o
  -9   4   9        4.15        6.39      1.17 o
  -8   4   9       30.56       31.28      1.86 o
  -7   4   9        0.03        1.16      0.55 o
  -6   4   9       40.61       40.87      1.67 o
  -5   4   9       26.88       19.61      1.22 o
  -4   4   9      112.29      115.77      2.98 o
  -3   4   9       37.64       44.22      1.61 o
  -2   4   9       45.83       35.48      2.10 o
  -1   4   9      387.91      408.00     10.30 o
   0   4   9       47.06       44.18      2.18 o
   1   4   9       51.57       49.37      2.39 o
   2   4   9       34.21       40.25      2.22 o
   3   4   9        1.85        4.72      1.22 o
  -8   5   9        5.41        5.16      1.22 o
  -7   5   9        1.13        3.01      0.79 o
  -6   5   9       11.15        9.56      1.17 o
  -5   5   9       62.35       70.93      2.20 o
  -4   5   9        0.44        1.11      0.46 o
  -3   5   9      477.63      479.23      9.54 o
  -2   5   9       52.93       49.51      2.28 o
  -1   5   9       32.79       36.85      3.08 o
   0   5   9       24.12       19.98      1.70 o
   1   5   9        0.23       -0.34      0.68 o
   2   5   9        7.29        7.89      2.10 o
  -8   6   9        2.28        3.70      1.01 o
  -7   6   9        0.40        0.00      1.35 o
  -6   6   9        1.02        1.31      0.64 o
  -5   6   9        9.90       12.93      1.80 o
  -4   6   9       19.64       20.83      1.24 o
  -3   6   9        3.91        2.22      0.57 o
  -2   6   9        0.52        1.35      0.74 o
  -1   6   9        0.59       -0.41      0.83 o
   0   6   9        1.05        1.43      0.85 o
   1   6   9        3.79        8.52      1.37 o
  -7   7   9        2.23        4.19      0.97 o
  -6   7   9        0.12       -0.31      0.61 o
  -5   7   9       25.10       25.86      1.90 o
  -4   7   9       18.09       20.19      2.26 o
  -3   7   9        1.37        0.98      0.83 o
  -2   7   9        0.27        0.98      0.85 o
  -1   7   9        4.05        6.51      1.80 o
   0   7   9        0.15       -0.40      0.79 o
  -6   8   9        0.10        0.20      0.79 o
  -5   8   9        0.27        0.66      1.13 o
  -4   8   9        7.47        7.33      0.92 o
  -3   8   9        0.46        0.45      0.56 o
  -2   8   9        2.60        3.40      1.05 o
  -1  -8  10        1.52        2.89      1.11 o
   0  -8  10        2.57        5.06      1.17 o
   1  -8  10        0.60        2.44      1.01 o
  -3  -7  10        0.00        0.68      0.66 o
  -2  -7  10       12.69       13.65      1.65 o
  -1  -7  10        1.50        1.17      0.90 o
   0  -7  10        2.83        3.19      1.01 o
   1  -7  10        4.16        6.66      1.73 o
   2  -7  10       28.06       26.28      3.31 o
  -5  -6  10        1.69        2.90      0.83 o
  -4  -6  10        5.93        7.56      1.00 o
  -3  -6  10        0.04        1.64      0.63 o
  -2  -6  10        0.42        3.15      0.90 o
  -1  -6  10       63.42       58.42      4.51 o
   0  -6  10        0.83        3.93      1.13 o
   1  -6  10       11.86       17.09      1.65 o
   2  -6  10        7.62        7.29      1.28 o
   3  -6  10        2.26        4.36      1.42 o
  -6  -5  10        2.00        2.72      0.86 o
  -5  -5  10       13.14       16.63      1.69 o
  -4  -5  10        3.23        3.40      0.72 o
  -3  -5  10        5.44        7.10      0.86 o
  -2  -5  10        3.55        3.93      1.01 o
  -1  -5  10      102.21      114.57      6.39 o
   0  -5  10      110.48      118.13      6.24 o
   1  -5  10      266.20      286.63      7.96 o
   2  -5  10       20.13       25.84      1.80 o
   3  -5  10       93.48       94.26      6.52 o
   4  -5  10        3.38        6.50      1.28 o
  -6  -4  10       16.46       15.22      1.32 o
  -5  -4  10       18.24       18.91      1.35 o
  -4  -4  10       50.37       48.36      1.92 o
  -3  -4  10      106.05      101.18      2.87 o
  -2  -4  10       15.31       17.06      1.54 o
  -1  -4  10      418.33      395.22     10.25 o
   0  -4  10        7.98       13.97      1.48 o
   1  -4  10      133.15      139.80      3.60 o
   2  -4  10        0.35        1.53      0.79 o
   3  -4  10       24.17       22.62      1.58 o
   4  -4  10        8.34        9.45      1.73 o
  -7  -3  10        0.37        1.23      0.79 o
  -6  -3  10        0.32        1.15      0.61 o
  -5  -3  10        7.98        7.26      0.92 o
  -4  -3  10       79.39       77.54      2.39 o
  -3  -3  10       75.43       63.84      2.03 o
  -2  -3  10        2.08        2.41      0.85 o
  -1  -3  10       70.41       79.21      3.08 o
   0  -3  10       53.45       57.66      3.95 o
   1  -3  10      107.07      113.40      3.09 o
   2  -3  10        0.58        1.72      1.01 o
   3  -3  10        2.56        3.05      0.73 o
   4  -3  10        0.75        1.64      0.90 o
  -7  -2  10       12.02       10.66      1.38 o
  -6  -2  10        2.01        3.14      0.72 o
  -5  -2  10        0.15        0.10      0.46 o
  -4  -2  10      118.71      119.36      3.85 o
  -3  -2  10        5.63        6.70      1.06 o
  -2  -2  10       31.74       25.13      1.95 o
  -1  -2  10        3.71        3.75      0.66 o
   0  -2  10       23.62       23.13      1.26 o
   1  -2  10        8.60        8.95      0.95 o
   2  -2  10        0.08        0.17      0.55 o
   3  -2  10        0.60        0.63      0.63 o
   4  -2  10        0.21       -0.08      0.74 o
  -8  -1  10        2.07        2.67      1.65 o
  -7  -1  10        6.46        7.07      1.17 o
  -6  -1  10        4.80        7.68      0.88 o
  -5  -1  10      128.51      116.58      3.09 o
  -4  -1  10        4.53        3.53      0.57 o
  -3  -1  10       47.52       43.72      2.07 o
  -2  -1  10       60.55       54.93      1.90 o
  -1  -1  10       50.10       43.80      1.58 o
   0  -1  10       32.26       31.88      2.45 o
   1  -1  10        1.09        1.31      0.55 o
   2  -1  10        8.49        8.98      0.95 o
   3  -1  10        1.51        4.02      0.69 o
   4  -1  10        3.84        5.43      0.84 o
  -8   0  10        0.14        1.18      0.79 o
  -7   0  10        0.50        3.36      0.98 o
  -6   0  10       73.27       60.97      2.05 o
  -5   0  10      135.14      120.91      3.15 o
  -4   0  10       59.46       55.33      1.78 o
  -3   0  10       14.25       13.46      0.95 o
  -2   0  10      213.66      206.29      4.56 o
  -1   0  10       27.86       26.27      1.24 o
   0   0  10        0.08        0.75      0.60 o
   1   0  10       15.48       15.69      2.18 o
   2   0  10       81.02       78.22      2.45 o
   3   0  10       10.56       12.02      1.74 o
   4   0  10        7.67        8.77      1.07 o
  -8   1  10       10.52       12.71      1.49 o
  -7   1  10        2.12        2.48      0.85 o
  -6   1  10       85.10       78.45      2.83 o
  -5   1  10        0.76        0.95      0.43 o
  -4   1  10       41.74       40.53      1.97 o
  -3   1  10      119.78      113.47      3.93 o
  -2   1  10        0.05        0.62      0.40 o
  -1   1  10       13.86       14.33      1.01 o
   0   1  10        1.51        1.20      0.52 o
   1   1  10        0.17        1.51      0.57 o
   2   1  10       17.37       23.03      1.41 o
   3   1  10       21.88       22.98      1.64 o
  -8   2  10        2.88        6.72      1.43 o
  -7   2  10        0.17        0.75      0.64 o
  -6   2  10        1.70        1.55      0.68 o
  -5   2  10       32.32       37.51      2.00 o
  -4   2  10       17.51       16.72      1.03 o
  -3   2  10       42.04       43.26      1.56 o
  -2   2  10       31.37       31.73      1.33 o
  -1   2  10       92.43       89.99      2.85 o
   0   2  10      187.36      182.88      4.73 o
   1   2  10      338.26      315.91      6.78 o
   2   2  10       29.55       31.65      1.96 o
   3   2  10       24.57       25.06      2.07 o
  -8   3  10       20.66       21.28      1.75 o
  -7   3  10        4.73        1.80      1.13 o
  -6   3  10      101.04       85.03      2.78 o
  -5   3  10        0.63        1.92      0.39 o
  -4   3  10        6.01        5.45      0.59 o
  -3   3  10        0.58        3.26      1.73 o
  -2   3  10       80.93       81.40      3.67 o
  -1   3  10       47.39       50.49      2.33 o
   0   3  10       72.48       67.48      2.82 o
   1   3  10      181.88      170.66      5.36 o
   2   3  10        0.65        1.88      0.85 o
   3   3  10       26.63       28.59      3.53 o
  -8   4  10        1.71        2.46      2.18 o
  -7   4  10       16.74       19.15      1.24 o
  -6   4  10       16.44       20.88      1.24 o
  -5   4  10        5.77        5.08      0.72 o
  -4   4  10       50.62       48.96      1.71 o
  -3   4  10       23.34       20.80      1.54 o
  -2   4  10       15.98       20.28      3.46 o
  -1   4  10      167.10      150.18      4.78 o
   0   4  10        1.31        1.24      1.65 o
   1   4  10        7.74        8.03      1.22 o
   2   4  10        1.46        1.80      0.83 o
  -8   5  10       12.88       13.83      2.10 o
  -7   5  10       10.78       12.86      2.03 o
  -6   5  10        3.76        4.62      1.01 o
  -5   5  10        1.95        1.07      0.56 o
  -4   5  10        0.23        1.74      0.83 o
  -3   5  10        6.63       10.13      1.58 o
  -2   5  10        9.10       12.56      2.48 o
  -1   5  10       17.09       12.51      2.71 o
   0   5  10        3.39        8.41      1.33 o
   1   5  10        0.32        1.29      1.43 o
  -8   6  10        9.16       11.35      1.43 o
  -7   6  10        1.57        2.20      0.90 o
  -6   6  10        4.62        5.78      1.35 o
  -5   6  10        4.38        5.43      0.96 o
  -4   6  10        0.28        2.22      0.57 o
  -3   6  10        8.92        6.54      1.06 o
  -2   6  10       29.70       27.52      2.10 o
  -1   6  10        0.75        0.28      1.20 o
   0   6  10        4.08        6.11      1.22 o
  -7   7  10        3.20        4.00      1.01 o
  -6   7  10       14.30       12.94      1.54 o
  -5   7  10        0.64        2.62      0.79 o
  -4   7  10        1.81        2.34      0.64 o
  -3   7  10        1.34        2.46      0.90 o
  -2   7  10        5.12        5.72      1.17 o
  -1   7  10        0.01       -0.15      0.85 o
  -5   8  10        5.19        6.76      1.80 o
  -4   8  10        4.46        7.38      1.28 o
  -2  -7  11        5.80        4.09      1.22 o
  -1  -7  11        0.92        2.63      0.96 o
   0  -7  11        0.05        1.30      0.94 o
   1  -7  11       11.64        9.71      1.50 o
  -4  -6  11        0.16        0.15      0.85 o
  -3  -6  11        0.72        1.73      0.85 o
  -2  -6  11        3.48        7.07      1.33 o
  -1  -6  11        1.50        2.90      2.48 o
   0  -6  11        7.33        4.49      1.43 o
   1  -6  11        1.91        2.38      1.01 o
   2  -6  11       13.59       11.95      1.88 o
  -5  -5  11        0.57        1.11      0.68 o
  -4  -5  11       11.37       10.83      1.43 o
  -3  -5  11       25.05       23.12      1.90 o
  -2  -5  11       31.99       31.36      2.05 o
  -1  -5  11        5.69        3.82      2.93 o
   0  -5  11        2.06        3.63      1.01 o
   1  -5  11      108.34       89.12      3.61 o
   2  -5  11        0.45        0.34      0.79 o
   3  -5  11       62.68       58.23      2.34 o
  -6  -4  11        0.56        1.50      0.69 o
  -5  -4  11        6.51        6.82      0.92 o
  -4  -4  11        2.62        4.36      1.06 o
  -3  -4  11       10.36       10.74      1.73 o
  -2  -4  11       30.60       32.31      1.90 o
  -1  -4  11       34.86       40.68      2.20 o
   0  -4  11        6.13       12.23      1.43 o
   1  -4  11        8.29        9.71      1.38 o
   2  -4  11        0.13        1.35      0.68 o
   3  -4  11        0.32       -0.34      0.68 o
  -7  -3  11        6.73        6.93      2.41 o
  -6  -3  11        0.19       -0.37      0.74 o
  -5  -3  11        4.53        6.46      1.05 o
  -4  -3  11       10.44       10.32      1.73 o
  -3  -3  11        2.06        1.78      0.68 o
  -2  -3  11       48.68       47.63      2.33 o
  -1  -3  11       31.04       32.16      2.63 o
   0  -3  11       32.31       26.74      2.10 o
   1  -3  11        2.17        2.90      0.75 o
   2  -3  11        9.38       13.23      1.24 o
   3  -3  11        1.91        1.95      0.78 o
  -7  -2  11        1.45        0.41      0.79 o
  -6  -2  11        6.62        7.94      0.97 o
  -5  -2  11       71.59       63.96      2.19 o
  -4  -2  11        0.19        0.23      0.64 o
  -3  -2  11       14.10       15.03      1.49 o
  -2  -2  11       12.93       12.78      1.37 o
  -1  -2  11       67.56       62.62      2.70 o
   0  -2  11        1.61        1.75      0.60 o
   1  -2  11        0.20        0.35      0.51 o
   2  -2  11       11.78       14.10      1.50 o
   3  -2  11        0.42        0.47      1.32 o
  -7  -1  11        2.14        2.38      0.90 o
  -6  -1  11       15.80       19.30      1.27 o
  -5  -1  11       29.79       32.08      1.43 o
  -4  -1  11       30.75       32.21      1.81 o
  -3  -1  11      105.68       86.48      3.24 o
  -2  -1  11       27.95       32.66      1.80 o
  -1  -1  11      103.68       97.01      2.74 o
   0  -1  11       89.59       80.71      3.83 o
   1  -1  11        1.04        1.34      1.07 o
   2  -1  11        8.47        8.91      1.18 o
   3  -1  11        0.53        2.24      0.72 o
  -8   0  11        3.69        3.68      1.01 o
  -7   0  11       22.63       27.18      1.86 o
  -6   0  11       10.05       10.14      0.98 o
  -5   0  11        0.55        0.72      0.49 o
  -4   0  11       92.68       69.88      2.82 o
  -3   0  11       17.59       21.03      1.65 o
  -2   0  11       73.59       61.97      2.02 o
  -1   0  11       18.18       21.43      1.26 o
   0   0  11        9.55       12.05      1.07 o
   1   0  11        7.18        6.98      0.86 o
   2   0  11        0.05        0.80      0.55 o
   3   0  11        0.24        0.38      0.66 o
  -8   1  11       18.76       17.43      1.65 o
  -7   1  11       62.05       58.73      3.91 o
  -6   1  11        0.43        1.31      0.57 o
  -5   1  11       16.59       13.42      1.09 o
  -4   1  11        3.31        1.75      0.75 o
  -3   1  11       91.43       96.77      4.88 o
  -2   1  11       16.32       16.53      1.12 o
  -1   1  11       20.31       21.31      1.34 o
   0   1  11        1.72        2.33      1.40 o
   1   1  11        1.96        3.24      0.72 o
   2   1  11       16.20       19.01      1.35 o
   3   1  11       27.06       29.25      2.18 o
  -8   2  11        7.05        9.70      1.35 o
  -7   2  11        1.55        1.32      0.90 o
  -6   2  11       25.52       23.37      1.24 o
  -5   2  11        4.19        5.81      0.75 o
  -4   2  11       78.45       59.82      2.87 o
  -3   2  11       15.81       19.31      1.21 o
  -2   2  11        0.12        0.93      0.49 o
  -1   2  11        1.02        2.16      0.68 o
   0   2  11       29.18       29.53      1.41 o
   1   2  11       12.56       11.30      1.43 o
   2   2  11       40.14       44.20      2.44 o
  -8   3  11       11.01       10.95      1.43 o
  -7   3  11        5.42        6.39      1.28 o
  -6   3  11        5.35        5.17      0.90 o
  -5   3  11       24.81       26.78      1.27 o
  -4   3  11       60.86       64.29      2.28 o
  -3   3  11        4.02        6.31      1.35 o
  -2   3  11       41.34       40.85      2.41 o
  -1   3  11        0.36       -0.01      0.58 o
   0   3  11       30.86       31.32      2.01 o
   1   3  11        6.17        6.85      1.50 o
   2   3  11       10.53        8.41      2.33 o
  -8   4  11        0.30        0.60      0.74 o
  -7   4  11       11.22       15.44      2.33 o
  -6   4  11       12.09       13.19      1.28 o
  -5   4  11       38.07       33.91      1.50 o
  -4   4  11        2.91        3.63      0.85 o
  -3   4  11        1.24        1.88      0.74 o
  -2   4  11        8.26        6.69      1.11 o
  -1   4  11        1.69        1.27      1.13 o
   0   4  11        3.06        3.94      0.94 o
   1   4  11        7.64        7.67      2.33 o
  -7   5  11        8.83        8.09      2.56 o
  -6   5  11       27.49       25.97      1.75 o
  -5   5  11        0.01        1.10      0.63 o
  -4   5  11        3.12        4.55      1.13 o
  -3   5  11       13.74       14.38      1.80 o
  -2   5  11        0.65        2.56      0.85 o
  -1   5  11        0.03        0.23      0.64 o
   0   5  11       10.76       10.31      1.49 o
  -7   6  11        2.97        3.11      0.97 o
  -6   6  11        8.82       11.66      1.37 o
  -5   6  11        1.63        1.95      1.05 o
  -4   6  11        3.20        6.86      1.06 o
  -3   6  11        1.72        2.56      0.90 o
  -2   6  11        8.98        9.17      1.38 o
  -1   6  11        1.11        1.73      1.20 o
  -5   7  11        0.35        1.50      1.05 o
  -4   7  11       58.58       63.22      4.43 o
  -3   7  11        0.98        3.16      1.05 o
  -2  -6  12        0.00        1.12      1.35 o
  -1  -6  12        5.82        5.18      1.22 o
   0  -6  12       13.78       18.15      1.90 o
  -4  -5  12        1.06        2.27      0.98 o
  -3  -5  12        1.24        3.38      1.01 o
  -2  -5  12        1.29        3.01      1.06 o
  -1  -5  12       20.36       18.18      1.80 o
   0  -5  12       19.75       20.51      3.68 o
   1  -5  12        3.53        6.33      1.28 o
  -5  -4  12       14.69       15.08      2.48 o
  -4  -4  12        6.81       11.41      1.54 o
  -3  -4  12        3.67        4.28      1.35 o
  -2  -4  12       10.04       10.33      2.86 o
  -1  -4  12        0.78        0.09      0.90 o
   0  -4  12        0.19        0.23      0.85 o
   1  -4  12       10.65        9.39      1.48 o
   2  -4  12        2.02        1.38      0.95 o
  -6  -3  12        0.92        1.70      0.69 o
  -5  -3  12        2.79        2.63      0.96 o
  -4  -3  12        0.33        1.65      0.85 o
  -3  -3  12       52.69       43.71      2.56 o
  -2  -3  12        5.44        4.62      1.01 o
  -1  -3  12        2.89        3.07      0.90 o
   0  -3  12        5.27        9.48      1.38 o
   1  -3  12       16.50       17.79      1.38 o
   2  -3  12        7.27        9.98      1.16 o
  -6  -2  12        0.85        0.85      0.61 o
  -5  -2  12       27.80       28.55      2.56 o
  -4  -2  12       30.41       30.95      2.03 o
  -3  -2  12       35.93       34.99      2.02 o
  -2  -2  12        4.64        2.98      0.90 o
  -1  -2  12        1.40        1.28      1.05 o
   0  -2  12        4.58        5.38      0.89 o
   1  -2  12       14.99       17.99      1.41 o
   2  -2  12       11.90       12.64      1.24 o
  -7  -1  12        1.08        2.03      0.85 o
  -6  -1  12        0.16        0.55      0.61 o
  -5  -1  12       14.15       12.57      1.43 o
  -4  -1  12        3.77        6.28      1.05 o
  -3  -1  12        5.65        9.56      1.50 o
  -2  -1  12       49.33       39.38      2.12 o
  -1  -1  12        2.13        3.01      0.71 o
   0  -1  12       91.48       87.21      5.17 o
   1  -1  12       12.66       12.83      1.21 o
   2  -1  12        0.11        0.48      0.71 o
  -7   0  12       25.94       26.08      1.91 o
  -6   0  12       43.67       35.26      1.61 o
  -5   0  12       66.84       63.65      2.76 o
  -4   0  12       25.82       19.68      1.65 o
  -3   0  12       58.70       43.51      2.22 o
  -2   0  12       18.17       14.57      1.12 o
  -1   0  12        0.57       -0.25      0.52 o
   0   0  12       12.43       15.15      1.24 o
   1   0  12       15.95       18.33      1.45 o
   2   0  12        1.72        1.36      0.68 o
  -7   1  12       26.81       25.91      1.75 o
  -6   1  12       24.88       26.76      1.41 o
  -5   1  12       17.84       23.64      2.48 o
  -4   1  12       10.24        8.27      1.17 o
  -3   1  12       37.59       37.99      1.58 o
  -2   1  12       43.93       34.35      1.50 o
  -1   1  12       26.23       25.51      1.37 o
   0   1  12        6.69        6.42      0.92 o
   1   1  12        3.15        4.92      0.84 o
   2   1  12        3.57        3.52      1.01 o
  -7   2  12       11.40       13.22      1.43 o
  -6   2  12       22.22       22.72      1.35 o
  -5   2  12       21.64       20.69      1.65 o
  -4   2  12        7.71        9.90      0.95 o
  -3   2  12        5.40        7.43      0.89 o
  -2   2  12       32.94       30.94      1.53 o
  -1   2  12        1.90        1.00      0.79 o
   0   2  12        5.26        4.95      1.01 o
   1   2  12        0.16        0.89      1.28 o
  -7   3  12        4.04        5.86      1.80 o
  -6   3  12        0.01        1.20      1.05 o
  -5   3  12       24.93       27.49      1.62 o
  -4   3  12       24.28       27.69      2.63 o
  -3   3  12       19.94       19.78      2.10 o
  -2   3  12        5.60        6.95      3.23 o
  -1   3  12       12.50       16.10      3.61 o
   0   3  12       11.70       16.41      3.23 o
   1   3  12        0.43        2.19      1.20 o
  -7   4  12        0.83        0.60      1.05 o
  -5   4  12       43.45       42.39      5.79 o
  -4   4  12       14.67       16.04      1.95 o
  -3   4  12        0.04       -0.23      0.64 o
  -2   4  12        0.04        0.79      0.68 o
  -1   4  12        4.16        4.00      0.96 o
   0   4  12        1.43        2.06      0.90 o
  -6   5  12       11.27       14.43      2.25 o
  -5   5  12        3.80        5.86      1.43 o
  -4   5  12       12.86       17.66      1.65 o
  -3   5  12        0.06        0.90      0.74 o
  -2   5  12        1.08        2.78      0.96 o
  -1   5  12        1.74        1.53      0.90 o
  -5   6  12        0.15        1.50      1.20 o
  -4   6  12        0.09        1.17      0.79 o
  -3   6  12        0.23        1.35      0.85 o
  -2  -5  13        2.78        5.46      1.22 o
  -1  -5  13        0.63        0.63      0.90 o
  -4  -4  13        1.13        0.99      0.98 o
  -3  -4  13        1.22        1.80      0.85 o
  -2  -4  13        8.66        7.47      1.37 o
  -1  -4  13       16.17       18.04      1.84 o
   0  -4  13        1.34        1.13      0.96 o
  -5  -3  13        5.59        6.28      1.26 o
  -4  -3  13        0.96        1.35      0.85 o
  -3  -3  13       19.55       21.69      2.71 o
  -2  -3  13        9.77        8.68      1.35 o
  -1  -3  13       21.42       21.21      1.96 o
   0  -3  13        0.32       -0.42      0.83 o
   1  -3  13        0.38        1.67      1.13 o
  -6  -2  13        4.65        4.59      1.11 o
  -5  -2  13        0.85        1.70      1.43 o
  -4  -2  13        0.73        1.33      1.43 o
  -3  -2  13       17.36       16.23      1.65 o
  -2  -2  13        4.25        5.75      1.43 o
  -1  -2  13        0.03       -0.15      0.85 o
   0  -2  13        3.64        5.25      1.11 o
   1  -2  13        1.06        1.92      0.72 o
  -6  -1  13        0.17        1.50      0.85 o
  -5  -1  13       16.86       14.55      1.59 o
  -4  -1  13       47.06       39.57      2.22 o
  -3  -1  13       23.68       24.50      2.33 o
  -2  -1  13        6.61        6.08      1.11 o
  -1  -1  13       25.29       23.87      1.95 o
   0  -1  13        2.36        5.89      2.20 o
   1  -1  13        1.02        0.28      1.06 o
  -6   0  13        1.65        2.41      1.20 o
  -5   0  13       55.97       53.70      2.59 o
  -4   0  13       20.54       19.95      2.03 o
  -3   0  13        6.79        9.76      1.33 o
  -2   0  13        1.26        1.88      0.79 o
  -1   0  13       13.14       14.92      1.29 o
   0   0  13        1.20        2.52      0.95 o
   1   0  13        1.53        2.67      0.90 o
  -7   1  13        2.23        1.35      1.20 o
  -6   1  13       27.05       29.31      2.71 o
  -5   1  13       16.62       18.75      1.65 o
  -4   1  13       17.54       18.62      1.80 o
  -3   1  13       17.02       16.54      2.10 o
  -2   1  13       10.62       12.21      1.12 o
  -1   1  13       11.66       13.54      1.31 o
   0   1  13        4.63        6.38      1.11 o
  -7   2  13       19.73       19.09      2.41 o
  -6   2  13       24.95       31.18      3.08 o
  -5   2  13        0.08        1.63      0.79 o
  -4   2  13        0.03        0.08      0.68 o
  -3   2  13       13.65       13.97      1.21 o
  -2   2  13       15.86       17.76      2.86 o
  -1   2  13        4.21        4.91      2.93 o
   0   2  13        5.57        5.33      1.22 o
  -5   3  13        0.00        2.25      1.35 o
  -4   3  13       27.92       33.07      2.71 o
  -3   3  13       37.08       36.39      3.98 o
  -2   3  13        5.45        6.83      1.50 o
  -1   3  13        2.50        4.67      2.03 o
  -5   4  13        2.17        2.37      1.50 o
  -4   4  13       19.82       23.91      1.86 o
  -3   4  13        0.96        0.75      0.85 o
  -2   4  13        1.67        1.51      0.83 o
  -4   5  13        3.29        3.16      1.50 o
  -3  -3  14        0.12        1.20      0.96 o
  -2  -3  14        0.06        1.26      1.50 o
  -4  -2  14       10.45        9.55      1.54 o
  -3  -2  14        5.88        2.59      1.01 o
  -2  -2  14       11.79       12.93      1.65 o
  -1  -2  14        0.25        0.45      0.96 o
  -5  -1  14        0.35        1.19      2.18 o
  -4  -1  14        8.67        9.26      1.43 o
  -3  -1  14       34.49       32.99      2.27 o
  -2  -1  14       27.01       28.47      3.16 o
  -1  -1  14        1.72        1.50      1.01 o
  -5   0  14        9.19       11.35      1.49 o
  -4   0  14        9.09        7.90      1.33 o
  -3   0  14       11.15       15.46      2.10 o
  -2   0  14        0.60        0.36      1.95 o
  -1   0  14        3.71        3.74      0.89 o
  -5   1  14       14.16       15.51      1.69 o
  -4   1  14       34.93       36.09      2.41 o
  -3   1  14        0.45        0.90      0.90 o
  -2   1  14        0.92        1.26      0.69 o
  -1   1  14       12.56       16.47      3.17 o
  -5   2  14       26.15       30.05      2.05 o
  -4   2  14        1.53        3.46      1.50 o
  -3   2  14        4.64        7.08      1.22 o
  -2   2  14       10.77       14.13      2.25 o
  -4   3  14        1.43        1.05      1.20 o
  -3   3  14        0.80        0.62      0.83 o
loop_
_publcif_info_cif.paper_type
 ?
